# Supplementary material for: 4-[(1E)-({[(Benzyl­sulfan­yl)methane­thio­yl]amino}­imino)­meth­yl]benzene-1,3-diol chloro­form hemisolvate: crystal structure, Hirshfeld surface analysis and computational study
Source: Acta Crystallogr E Crystallogr Commun. 2020 Jun 2;76(Pt 7):990–7. doi: 10.1107/S2056989020007070 (PMC7336803; doi:10.1107/S2056989020007070)
Supplement: Supplementary file 2 [file e-76-00990-Isup2.hkl]

data_I                                                                          
_shelx_title ' sb'                                                              
_shelx_refln_list_code          4                                               
_shelx_F_calc_maximum      345.02                                               
_exptl_crystal_F_000       780.00                                               
_reflns_d_resolution_high  0.8041                                               
                                                                                
loop_                                                                           
 _space_group_symop_operation_xyz                                               
 'x, y, z'                                                                      
 '-x, -y, -z'                                                                   
                                                                                
_cell_length_a     9.3193                                                       
_cell_length_b    12.7525                                                       
_cell_length_c    15.7294                                                       
_cell_angle_alpha  68.712                                                       
_cell_angle_beta   74.217                                                       
_cell_angle_gamma  76.098                                                       
                                                                                
_shelx_F_squared_multiplier     1.000                                           
                                                                                
loop_                                                                           
 _refln_index_h                                                                 
 _refln_index_k                                                                 
 _refln_index_l                                                                 
 _refln_F_squared_calc                                                          
 _refln_F_squared_meas                                                          
 _refln_F_squared_sigma                                                         
 _refln_observed_status                                                         
   1   0   0          9.79         23.21         9.04 o                         
   2   0   0      16419.18      18128.55       160.72 o                         
   3   0   0        367.28        373.96        14.81 o                         
   4   0   0          9.09         17.12         3.60 o                         
   5   0   0        378.74        412.03        11.88 o                         
   6   0   0         48.24         56.17         6.64 o                         
   7   0   0        232.03        205.44        13.35 o                         
   8   0   0        403.79        466.15        14.33 o                         
   9   0   0        265.95        261.14        13.48 o                         
  10   0   0        132.98        121.35         9.82 o                         
  11   0   0          3.73          3.79         6.23 o                         
 -10   1   0        220.27        235.12        10.83 o                         
  -9   1   0         34.64         34.37         6.90 o                         
  -8   1   0        234.71        185.48         8.04 o                         
  -7   1   0         70.20         57.81         7.74 o                         
  -6   1   0        175.58        245.40        16.23 o                         
  -5   1   0         32.82         32.99         7.65 o                         
  -4   1   0        111.91        115.62         6.15 o                         
  -3   1   0         46.82         70.31        13.08 o                         
  -2   1   0      36990.01      39692.02       630.06 o                         
  -1   1   0          2.80         32.82         6.05 o                         
   0   1   0       1254.08       1394.83        33.88 o                         
   1   1   0         21.60         11.77         2.44 o                         
   2   1   0        860.36        874.31        19.85 o                         
   3   1   0       1461.78       1625.38        38.81 o                         
   4   1   0       4288.55       4228.31        56.65 o                         
   5   1   0        497.20        495.46        17.20 o                         
   6   1   0         58.24         65.12         5.69 o                         
   7   1   0        283.85        301.75        13.46 o                         
   8   1   0        905.56        934.99        24.42 o                         
   9   1   0        172.95        167.79        11.51 o                         
  10   1   0         24.69         30.76         9.21 o                         
  11   1   0          7.72          3.55         4.84 o                         
 -10   2   0          1.93         13.16         4.73 o                         
  -9   2   0         41.48         55.75         6.78 o                         
  -8   2   0         86.80        101.61         6.26 o                         
  -7   2   0        109.24        113.43        10.65 o                         
  -6   2   0        229.68        330.03        17.23 o                         
  -5   2   0          0.92          7.07         5.72 o                         
  -4   2   0        500.00        526.61        16.35 o                         
  -3   2   0        303.61        338.25        13.90 o                         
  -2   2   0      30005.43      34616.78       531.12 o                         
  -1   2   0        412.32        399.56        12.77 o                         
   0   2   0      10038.50      10415.87        79.97 o                         
   1   2   0        306.27        220.73         7.52 o                         
   2   2   0       1843.16       1863.22        28.84 o                         
   3   2   0       3796.71       4151.80        37.18 o                         
   4   2   0        389.62        345.65         8.71 o                         
   5   2   0        380.69        388.19        10.71 o                         
   6   2   0        154.97        160.75         7.53 o                         
   7   2   0        787.11        829.78        20.68 o                         
   8   2   0         23.02         21.12         5.54 o                         
   9   2   0        335.16        368.57        18.28 o                         
  10   2   0        253.10        244.63        11.53 o                         
  11   2   0         23.81          8.95         4.98 o                         
 -10   3   0        228.92        229.86        10.30 o                         
  -9   3   0         22.41         42.58         5.76 o                         
  -8   3   0        444.22        442.95        15.25 o                         
  -7   3   0        729.13        775.90        31.69 o                         
  -6   3   0         34.87         51.21        10.87 o                         
  -5   3   0        818.11        920.04        24.80 o                         
  -4   3   0        345.18        277.60         9.60 o                         
  -3   3   0        272.74        302.78         7.01 o                         
  -2   3   0       2591.53       2715.03        91.89 o                         
  -1   3   0        127.93        126.86         6.93 o                         
   0   3   0        790.44        968.37        21.00 o                         
   1   3   0         67.57        111.17         6.13 o                         
   2   3   0       2067.65       2156.04        29.59 o                         
   3   3   0         19.82         19.71         2.95 o                         
   4   3   0        972.35        924.41        15.33 o                         
   5   3   0         24.24         24.24         4.30 o                         
   6   3   0        603.78        654.83        19.74 o                         
   7   3   0          3.75         -4.58         5.70 o                         
   8   3   0        126.39        107.13         9.81 o                         
   9   3   0          3.62          3.26         9.37 o                         
  10   3   0        117.27        128.22         8.90 o                         
  11   3   0        344.91        371.71        17.35 o                         
 -10   4   0        165.57        162.25        13.56 o                         
  -9   4   0        103.29         97.21         6.95 o                         
  -8   4   0         39.94         40.84         4.74 o                         
  -7   4   0          6.18          7.98         3.55 o                         
  -6   4   0        235.31        225.29        17.60 o                         
  -5   4   0         36.85         61.90         8.25 o                         
  -4   4   0       1663.63       1521.72        33.92 o                         
  -3   4   0        283.16        255.96         7.00 o                         
  -2   4   0        910.98       1077.27        14.87 o                         
  -1   4   0        104.16        128.76         5.91 o                         
   0   4   0       1991.92       1898.25        23.21 o                         
   1   4   0       1043.68       1077.76        18.40 o                         
   2   4   0          6.40         14.05         2.96 o                         
   3   4   0        951.98       1033.33        23.28 o                         
   4   4   0        297.24        330.42         8.15 o                         
   5   4   0       2493.24       2664.44        33.35 o                         
   6   4   0        147.63        138.39         8.68 o                         
   7   4   0        347.18        296.44        13.26 o                         
   8   4   0          6.29          4.62         5.23 o                         
   9   4   0         44.89         30.77        10.26 o                         
  10   4   0          1.91         -1.22        10.75 o                         
  11   4   0         47.40         35.35         6.24 o                         
  -9   5   0         37.83         44.09         5.23 o                         
  -8   5   0         63.53         80.75         5.83 o                         
  -7   5   0         48.29         33.20         4.19 o                         
  -6   5   0       1593.38       1537.91        46.13 o                         
  -5   5   0        200.09        177.60        12.27 o                         
  -4   5   0        585.45        574.98        19.99 o                         
  -3   5   0         57.37         52.50         5.10 o                         
  -2   5   0       1751.93       1685.60        23.41 o                         
  -1   5   0        121.26         98.91         5.93 o                         
   0   5   0          2.05          8.84         3.30 o                         
   1   5   0         50.55         45.41         4.19 o                         
   2   5   0        478.41        347.38        13.53 o                         
   3   5   0       2365.23       2528.44        42.50 o                         
   4   5   0       3977.43       4458.87        49.17 o                         
   5   5   0        157.09        119.80         8.62 o                         
   6   5   0        417.50        395.64        14.12 o                         
   7   5   0        604.22        543.15        19.74 o                         
   8   5   0        214.71        230.61        12.20 o                         
   9   5   0         90.02         88.92         9.96 o                         
  10   5   0         40.86         54.66        19.85 o                         
  -9   6   0         39.74         28.47         7.88 o                         
  -8   6   0          0.25         -4.46         4.46 o                         
  -7   6   0        152.37        126.05         9.36 o                         
  -6   6   0        929.11        869.21        16.55 o                         
  -5   6   0       1997.01       2015.63        66.51 o                         
  -4   6   0       1465.18       1274.03        39.99 o                         
  -3   6   0       1307.51       1329.01        30.64 o                         
  -2   6   0       1769.88       1753.21        25.16 o                         
  -1   6   0        217.52        224.06         7.88 o                         
   0   6   0          0.60          4.61         4.19 o                         
   1   6   0        202.71        190.12         7.36 o                         
   2   6   0       3183.77       3359.30        47.48 o                         
   3   6   0       3309.89       3481.99        59.82 o                         
   4   6   0        634.13        637.36        16.85 o                         
   5   6   0         41.59         39.71         5.14 o                         
   6   6   0        257.15        247.61        12.77 o                         
   7   6   0        256.43        238.72        12.22 o                         
   8   6   0        302.42        257.99        17.52 o                         
   9   6   0        715.09        743.69        45.45 o                         
  10   6   0         15.02         -5.53         5.53 o                         
  -8   7   0        285.07        293.52        12.55 o                         
  -7   7   0        241.41        160.24        10.72 o                         
  -6   7   0          4.32          5.03         5.08 o                         
  -5   7   0         86.32         85.67         6.05 o                         
  -4   7   0          0.97         -3.32         8.19 o                         
  -3   7   0        139.66        140.37         9.08 o                         
  -2   7   0        146.68        129.56         8.45 o                         
  -1   7   0        963.80        965.10        21.12 o                         
   0   7   0        382.86        360.19        10.42 o                         
   1   7   0         67.73        139.31        13.37 o                         
   2   7   0          8.09         23.91         5.38 o                         
   3   7   0         24.74         21.01         4.67 o                         
   4   7   0         67.74         49.22         6.06 o                         
   5   7   0        633.49        580.48        16.60 o                         
   6   7   0       1156.21       1142.30        31.91 o                         
   7   7   0       1088.92       1071.98        28.48 o                         
   8   7   0        168.75        165.92        25.53 o                         
   9   7   0          6.00         -0.44         9.67 o                         
  10   7   0         59.34         34.05         8.48 o                         
  -8   8   0        105.58        132.44        11.73 o                         
  -7   8   0        100.24        140.71        10.23 o                         
  -6   8   0         14.85         10.92         4.18 o                         
  -5   8   0        297.00        275.03        10.77 o                         
  -4   8   0         10.87         20.06         4.86 o                         
  -3   8   0       1601.91       1647.62        36.27 o                         
  -2   8   0          0.66         -4.38         5.16 o                         
  -1   8   0       2715.77       2952.84        37.68 o                         
   0   8   0        227.55        178.71         8.75 o                         
   1   8   0        148.20        101.26         9.07 o                         
   2   8   0       1001.59       1099.78        34.39 o                         
   3   8   0        435.75        445.89        18.06 o                         
   4   8   0          0.62          6.38         4.56 o                         
   5   8   0         64.60         40.86         5.91 o                         
   6   8   0         17.81         21.63         4.82 o                         
   7   8   0        773.89        756.80        27.88 o                         
   8   8   0        215.80        223.40        21.75 o                         
   9   8   0         43.22          9.53         8.95 o                         
  10   8   0        231.16        258.11        13.94 o                         
  -7   9   0          9.77          4.77         4.09 o                         
  -6   9   0        287.16        267.13        11.23 o                         
  -5   9   0         55.45         50.85         7.19 o                         
  -4   9   0        227.20        225.07        12.47 o                         
  -3   9   0        247.32        257.92        10.50 o                         
  -2   9   0         16.32         27.39         5.53 o                         
  -1   9   0       1464.29       1379.57        28.25 o                         
   0   9   0        686.07        726.26        20.10 o                         
   1   9   0       3156.07       3444.67        55.82 o                         
   2   9   0        147.79        153.99        17.53 o                         
   3   9   0        860.62        933.00        34.34 o                         
   4   9   0         30.89         42.11         7.67 o                         
   5   9   0        597.84        614.40        16.47 o                         
   6   9   0        377.98        414.90        20.32 o                         
   7   9   0         13.12         13.48        10.30 o                         
   8   9   0        234.32        223.29        19.22 o                         
   9   9   0        155.91        147.56        13.73 o                         
  -6  10   0         18.80         21.40         5.38 o                         
  -5  10   0         73.01         45.27         7.19 o                         
  -4  10   0         12.27         18.12         4.85 o                         
  -3  10   0        392.17        460.60        23.97 o                         
  -2  10   0       2508.06       2383.31        31.84 o                         
  -1  10   0        717.32        711.99        16.70 o                         
   0  10   0         21.50         15.97         4.96 o                         
   1  10   0         11.22          5.99         5.87 o                         
   2  10   0        284.00        250.51        14.68 o                         
   3  10   0        346.98        274.10        18.79 o                         
   4  10   0         29.74         41.01         9.06 o                         
   5  10   0         31.95         41.35         6.96 o                         
   6  10   0        735.51        657.21        31.23 o                         
   7  10   0         13.22         17.57        16.86 o                         
   8  10   0         40.50         61.10        17.29 o                         
   9  10   0        876.91        927.06        26.56 o                         
  -5  11   0        175.86        209.42         8.96 o                         
  -4  11   0        527.87        636.20        20.27 o                         
  -3  11   0         68.71         58.30        10.66 o                         
  -2  11   0        346.75        391.21        27.01 o                         
  -1  11   0        366.75        325.42        13.83 o                         
   0  11   0         11.12          4.39         4.71 o                         
   1  11   0        433.11        461.83        16.47 o                         
   2  11   0        210.72        180.73        28.04 o                         
   3  11   0        645.93        598.42        36.51 o                         
   4  11   0         24.92         22.33        10.57 o                         
   5  11   0          1.97          3.21         6.64 o                         
   6  11   0          0.07          1.65        12.77 o                         
   7  11   0        213.97        152.90        14.23 o                         
   8  11   0         33.39         23.32         7.23 o                         
  -4  12   0        586.59        586.26        20.66 o                         
  -3  12   0         91.01         96.64        16.37 o                         
  -2  12   0         13.65          5.04         6.67 o                         
  -1  12   0        245.50        325.70        19.16 o                         
   0  12   0          4.30         14.79         5.91 o                         
   1  12   0        210.87        163.42        14.61 o                         
   2  12   0          2.51          5.25        16.92 o                         
   3  12   0        665.38        612.15        31.63 o                         
   4  12   0          7.78          3.44         6.82 o                         
   5  12   0        528.17        471.50        22.62 o                         
   6  12   0          1.55         -5.64         5.90 o                         
   7  12   0        129.31        148.69        16.37 o                         
  -3  13   0         66.84         89.80         8.45 o                         
  -2  13   0        148.08        137.20        16.13 o                         
  -1  13   0         68.94        113.53        13.87 o                         
   0  13   0         97.99        134.03        16.98 o                         
   1  13   0       1361.53       1366.29       118.51 o                         
   2  13   0         19.53         25.10        11.91 o                         
   3  13   0        353.52        316.45        18.39 o                         
   4  13   0         35.05         38.12        11.24 o                         
   5  13   0         44.76         38.85         9.53 o                         
   0  14   0         10.40         16.49         8.19 o                         
   1  14   0         11.96         14.54         8.55 o                         
   2  14   0         68.14         57.55        12.10 o                         
   3  14   0        694.53        803.06        34.09 o                         
   4  14   0        237.88        286.50        17.96 o                         
  -3 -14   1         66.45         51.44         9.04 o                         
  -2 -14   1          0.04         -7.09         7.09 o                         
  -1 -14   1         86.89         73.06        11.24 o                         
   0 -14   1         41.98         43.13         8.06 o                         
  -5 -13   1        256.48        310.69        18.33 o                         
  -4 -13   1         11.06          5.62         7.45 o                         
  -3 -13   1        516.85        448.34        22.60 o                         
  -2 -13   1         19.49          9.34         7.21 o                         
  -1 -13   1        130.61        126.51        34.21 o                         
   0 -13   1        124.48        164.96        12.66 o                         
   1 -13   1         14.25         11.24         5.32 o                         
   2 -13   1        219.58        202.79        11.03 o                         
   3 -13   1        354.92        368.61        19.55 o                         
  -7 -12   1         91.02         97.25        12.71 o                         
  -6 -12   1         75.67         85.40        14.42 o                         
  -5 -12   1          3.84         -2.70         7.14 o                         
  -4 -12   1         10.24          0.37         8.41 o                         
  -3 -12   1         79.76         75.53         9.47 o                         
  -2 -12   1          3.73          5.80         8.12 o                         
  -1 -12   1          8.04          2.80         9.20 o                         
   0 -12   1        119.23        147.10        13.46 o                         
   1 -12   1        346.39        458.27        21.81 o                         
   2 -12   1        185.06        196.60        14.12 o                         
   3 -12   1        295.11        264.02        22.97 o                         
   4 -12   1         83.67        116.56        14.42 o                         
  -8 -11   1         40.21         33.48         8.67 o                         
  -7 -11   1          6.48          2.44        10.51 o                         
  -6 -11   1          6.13         16.55         9.13 o                         
  -5 -11   1        889.34        910.92        25.78 o                         
  -4 -11   1         54.34         47.33         8.61 o                         
  -3 -11   1       1626.76       1548.86        48.73 o                         
  -2 -11   1        506.35        564.27        18.81 o                         
  -1 -11   1        281.95        338.31        16.53 o                         
   0 -11   1        178.19        147.76        11.33 o                         
   1 -11   1       1579.77       1499.37        43.25 o                         
   2 -11   1          6.87         11.58         6.00 o                         
   3 -11   1        445.93        518.84        18.84 o                         
   4 -11   1        102.99         71.33         9.10 o                         
   5 -11   1          5.13         11.73         3.86 o                         
  -8 -10   1         11.79         21.34         8.31 o                         
  -7 -10   1         42.65         36.19        10.23 o                         
  -6 -10   1          0.93          7.95         9.24 o                         
  -5 -10   1         72.57         59.78         8.83 o                         
  -4 -10   1         48.98         23.00         7.18 o                         
  -3 -10   1         19.40         37.14         6.09 o                         
  -2 -10   1        329.34        358.18        19.28 o                         
  -1 -10   1        335.64        321.54        20.14 o                         
   0 -10   1         48.19         66.50         7.53 o                         
   1 -10   1       7136.21       7390.60        87.34 o                         
   2 -10   1        256.03        311.15         9.58 o                         
   3 -10   1          0.69          5.44         5.86 o                         
   4 -10   1          0.42         -4.88         6.39 o                         
   5 -10   1         59.67         88.18         8.94 o                         
   6 -10   1         40.63         27.81         6.38 o                         
  -9  -9   1        281.38        269.11        15.63 o                         
  -8  -9   1          0.03          0.17         9.29 o                         
  -7  -9   1        121.96         97.85        13.83 o                         
  -6  -9   1         18.13          6.45        10.37 o                         
  -5  -9   1        662.03        586.99        23.75 o                         
  -4  -9   1        185.34        138.77        14.75 o                         
  -3  -9   1       1020.20       1066.72        37.10 o                         
  -2  -9   1        411.40        416.02        22.41 o                         
  -1  -9   1       3195.68       3283.31        68.62 o                         
   0  -9   1       1060.86       1203.28        23.42 o                         
   1  -9   1        288.79        305.13        13.28 o                         
   2  -9   1        141.11         85.01         7.10 o                         
   3  -9   1          2.24          3.18         4.65 o                         
   4  -9   1         96.26         75.23        12.54 o                         
   5  -9   1         35.95         26.76         4.80 o                         
   6  -9   1         53.70         35.98         8.81 o                         
   7  -9   1         85.52         81.80         9.47 o                         
  -9  -8   1        169.88        185.46        15.55 o                         
  -8  -8   1        316.56        293.89        21.56 o                         
  -7  -8   1         93.38         82.07        13.96 o                         
  -6  -8   1         36.59         31.80        10.42 o                         
  -5  -8   1         90.60         66.67        21.38 o                         
  -4  -8   1          0.09          7.47         4.87 o                         
  -3  -8   1        796.56        782.04        21.65 o                         
  -2  -8   1        181.83        199.40        11.12 o                         
  -1  -8   1       6783.43       6780.58        99.90 o                         
   0  -8   1        376.09        298.61        10.47 o                         
   1  -8   1       1124.50       1259.59        25.71 o                         
   2  -8   1          1.99          1.47         4.86 o                         
   3  -8   1        377.76        344.93        17.76 o                         
   4  -8   1         20.69         23.66         4.36 o                         
   5  -8   1        158.21        126.36         9.56 o                         
   6  -8   1         15.53         19.16         4.76 o                         
   7  -8   1        157.02        188.47        11.11 o                         
   8  -8   1        203.28        177.25        10.44 o                         
 -10  -7   1         73.42         83.84         8.82 o                         
  -9  -7   1        424.89        418.93        23.41 o                         
  -8  -7   1          0.56          1.20        11.10 o                         
  -7  -7   1        115.17        114.71        10.10 o                         
  -6  -7   1         39.92         30.57         7.77 o                         
  -5  -7   1        505.00        529.66        20.97 o                         
  -4  -7   1         20.82         35.32         5.33 o                         
  -3  -7   1        384.86        386.49        16.56 o                         
  -2  -7   1       1772.63       1853.18        31.94 o                         
  -1  -7   1        104.23         98.74         7.92 o                         
   0  -7   1          2.96          2.43         3.98 o                         
   1  -7   1         16.48         10.27         3.56 o                         
   2  -7   1       1295.49       1238.45        25.08 o                         
   3  -7   1         46.75         36.40         5.13 o                         
   4  -7   1       1053.29        907.90        31.88 o                         
   5  -7   1         29.38         28.63         6.12 o                         
   6  -7   1        402.97        376.34        19.75 o                         
   7  -7   1         31.11         40.56         7.58 o                         
   8  -7   1        234.03        222.60        11.32 o                         
 -10  -6   1          1.64          0.65         5.54 o                         
  -9  -6   1         17.95         20.84         7.39 o                         
  -8  -6   1         81.96         62.31        18.08 o                         
  -7  -6   1        703.00        682.55        21.94 o                         
  -6  -6   1         23.79         15.05         5.00 o                         
  -5  -6   1        180.55        166.59        11.88 o                         
  -4  -6   1        816.07        788.16        27.63 o                         
  -3  -6   1        230.86        293.11        15.20 o                         
  -2  -6   1        304.53        340.90        13.49 o                         
  -1  -6   1        704.17        725.85        19.28 o                         
   0  -6   1         42.30         33.69         4.12 o                         
   1  -6   1        242.02        232.18         9.07 o                         
   2  -6   1       2973.43       2945.57        34.98 o                         
   3  -6   1        386.33        320.89        10.98 o                         
   4  -6   1        677.63        573.63        18.41 o                         
   5  -6   1        360.70        342.58        17.34 o                         
   6  -6   1       2394.68       2257.00        29.79 o                         
   7  -6   1          0.66         -0.19         5.35 o                         
   8  -6   1        127.17        121.06        10.49 o                         
   9  -6   1          3.92         14.41         3.46 o                         
 -10  -5   1        286.72        382.11        15.12 o                         
  -9  -5   1        156.81        172.05        21.08 o                         
  -8  -5   1        711.13        711.07        18.61 o                         
  -7  -5   1        426.19        419.98        17.69 o                         
  -6  -5   1        292.99        247.42        10.72 o                         
  -5  -5   1       2287.54       2297.22        42.95 o                         
  -4  -5   1       3751.88       4188.11        57.17 o                         
  -3  -5   1        110.37        123.42         8.10 o                         
  -2  -5   1       2568.52       2667.41        55.79 o                         
  -1  -5   1         16.52         16.15         4.16 o                         
   0  -5   1       2514.19       2445.95        24.20 o                         
   1  -5   1        817.33        851.29        21.96 o                         
   2  -5   1        383.93        425.21        11.40 o                         
   3  -5   1       1851.34       1890.05        28.03 o                         
   4  -5   1       3908.00       3962.71        63.38 o                         
   5  -5   1        960.36        934.65        27.21 o                         
   6  -5   1          3.49          6.88        13.74 o                         
   7  -5   1         67.49         65.06         5.46 o                         
   8  -5   1         28.35         23.97         4.75 o                         
   9  -5   1         73.58        122.58         9.08 o                         
 -10  -4   1          0.68          0.61         5.55 o                         
  -9  -4   1          3.87         -6.71         9.96 o                         
  -8  -4   1         67.09         53.43         6.40 o                         
  -7  -4   1         62.23         52.45         6.85 o                         
  -6  -4   1        186.82        194.92        10.46 o                         
  -5  -4   1        996.53       1080.25        27.39 o                         
  -4  -4   1       3199.79       3237.04        43.33 o                         
  -3  -4   1        755.39        798.26        17.59 o                         
  -2  -4   1        410.65        455.98        11.97 o                         
  -1  -4   1         91.71        108.11         7.02 o                         
   0  -4   1       1198.95       1188.17        16.00 o                         
   1  -4   1        585.33        629.12        11.32 o                         
   2  -4   1        840.37        923.04        17.33 o                         
   3  -4   1        339.80        272.62         7.36 o                         
   4  -4   1       2057.96       2090.17        31.63 o                         
   5  -4   1         64.69         78.18         8.80 o                         
   6  -4   1          1.28         -0.09         7.38 o                         
   7  -4   1          4.74          9.42         3.38 o                         
   8  -4   1        162.16        157.16         7.24 o                         
   9  -4   1         13.94         11.57         3.71 o                         
  10  -4   1        112.26        122.05        12.58 o                         
 -10  -3   1        124.01         97.21        11.01 o                         
  -9  -3   1         86.15        101.44        13.68 o                         
  -8  -3   1        895.27        816.03        26.56 o                         
  -7  -3   1        371.59        383.84        16.94 o                         
  -6  -3   1       6536.83       7035.39       106.50 o                         
  -5  -3   1         22.63         28.22         4.51 o                         
  -4  -3   1        510.98        546.39        13.71 o                         
  -3  -3   1        147.89        193.16         6.28 o                         
  -2  -3   1        210.19        249.06         9.45 o                         
  -1  -3   1        324.88        407.11        10.72 o                         
   0  -3   1          6.51         26.21         3.81 o                         
   1  -3   1       1049.49       1002.24        20.73 o                         
   2  -3   1       2706.62       2709.94        26.45 o                         
   3  -3   1       2230.32       2310.56        25.20 o                         
   4  -3   1       1180.70       1151.93        18.89 o                         
   5  -3   1        444.46        498.17        18.59 o                         
   6  -3   1       1077.29       1191.11        31.20 o                         
   7  -3   1        202.24        202.46        22.36 o                         
   8  -3   1        388.57        364.56        12.33 o                         
   9  -3   1        216.01        239.80         8.85 o                         
  10  -3   1        160.95        168.65         9.12 o                         
 -10  -2   1          4.82         16.87         7.43 o                         
  -9  -2   1        240.34        283.57        21.16 o                         
  -8  -2   1        190.79        173.60        11.78 o                         
  -7  -2   1          3.63          9.35         5.01 o                         
  -6  -2   1        770.96        710.93        16.29 o                         
  -5  -2   1        491.95        431.79        10.84 o                         
  -4  -2   1       5947.27       5852.10        47.27 o                         
  -3  -2   1        120.30        119.86         4.25 o                         
  -2  -2   1       2017.60       2489.36        31.90 o                         
  -1  -2   1        318.28        250.27         7.67 o                         
   0  -2   1        966.02        927.20        23.98 o                         
   1  -2   1        892.60        973.37        27.33 o                         
   2  -2   1        344.12        330.26        15.33 o                         
   3  -2   1          8.97         18.04         4.61 o                         
   4  -2   1        844.05        878.30        15.18 o                         
   5  -2   1         98.05         78.02        12.14 o                         
   6  -2   1        178.29        249.39        23.21 o                         
   7  -2   1         85.82         79.01         9.28 o                         
   8  -2   1        494.17        484.05        11.79 o                         
   9  -2   1          7.96         10.01         5.90 o                         
  10  -2   1        242.47        174.13        11.60 o                         
 -10  -1   1         92.88        105.02        17.84 o                         
  -9  -1   1          4.83          6.21         6.14 o                         
  -8  -1   1         11.08          4.86         4.15 o                         
  -7  -1   1         17.16          5.31         4.80 o                         
  -6  -1   1         59.08         74.52         7.88 o                         
  -5  -1   1        316.39        299.45         9.58 o                         
  -4  -1   1        485.96        566.41        11.50 o                         
  -3  -1   1        619.64        652.84        12.54 o                         
  -2  -1   1        498.37        404.20        25.45 o                         
  -1  -1   1       1310.65       1233.23        20.12 o                         
   0  -1   1       3378.51       3351.55        69.54 o                         
   1  -1   1          2.94         20.73         5.67 o                         
   2  -1   1         29.32         57.03        12.85 o                         
   3  -1   1         64.05         45.08        18.82 o                         
   4  -1   1         67.84         69.41         7.86 o                         
   5  -1   1          0.23          4.57         5.88 o                         
   6  -1   1       2246.51       2064.04        40.42 o                         
   7  -1   1         15.46         16.01         7.32 o                         
   8  -1   1        305.88        262.01         9.90 o                         
   9  -1   1          1.33        -10.42        10.42 o                         
  10  -1   1        296.59        306.53        12.42 o                         
 -10   0   1         16.76         12.37         4.53 o                         
  -9   0   1        245.20        237.36        14.18 o                         
  -8   0   1          5.33          1.57         5.01 o                         
  -7   0   1         47.06         55.67         8.35 o                         
  -6   0   1       1789.03       1954.17        48.24 o                         
  -5   0   1          1.68          6.80         3.91 o                         
  -4   0   1       1841.75       2144.73        29.82 o                         
  -3   0   1        904.59       1022.39        21.44 o                         
  -2   0   1       3936.93       4114.63        95.42 o                         
  -1   0   1        158.19        160.91         7.46 o                         
   0   0   1       1562.55       1541.01        31.52 o                         
   1   0   1        114.46         97.58         8.82 o                         
   2   0   1        315.93        380.73        16.77 o                         
   3   0   1          2.01          3.53         4.14 o                         
   4   0   1       1781.29       1880.64        27.59 o                         
   5   0   1        260.83        259.43        10.51 o                         
   6   0   1         65.04         82.27         7.50 o                         
   7   0   1         79.54         91.09        12.25 o                         
   8   0   1        247.68        300.02        11.00 o                         
   9   0   1         56.17         57.33         7.85 o                         
  10   0   1        873.38        851.36        24.46 o                         
  11   0   1          0.94         -3.29         6.51 o                         
 -10   1   1        205.13        262.85        10.81 o                         
  -9   1   1          5.97          6.56         5.04 o                         
  -8   1   1          4.58         -3.51         3.54 o                         
  -7   1   1       1416.80       1451.14        35.49 o                         
  -6   1   1        389.87        432.67        23.83 o                         
  -5   1   1       1066.69       1015.89        24.56 o                         
  -4   1   1        229.65        295.95        10.28 o                         
  -3   1   1          1.39          3.02         3.68 o                         
  -2   1   1       1566.53       1634.07        42.83 o                         
  -1   1   1        135.50        112.32         7.44 o                         
   0   1   1        592.83        658.41        27.61 o                         
   1   1   1         87.79         72.04         4.53 o                         
   2   1   1       4629.89       5468.29        73.62 o                         
   3   1   1       1202.44       1332.40        28.76 o                         
   4   1   1       2865.06       2974.57        45.20 o                         
   5   1   1        205.06        228.71         8.08 o                         
   6   1   1        333.51        322.42        11.54 o                         
   7   1   1         41.78         46.15         6.53 o                         
   8   1   1        203.83        263.48        12.64 o                         
   9   1   1          6.89          0.86         6.29 o                         
  10   1   1          4.24         -2.36         5.76 o                         
  11   1   1          9.07         25.46         4.82 o                         
 -10   2   1         31.18         28.58         5.04 o                         
  -9   2   1          1.67         -3.34         5.12 o                         
  -8   2   1        505.49        508.43        13.83 o                         
  -7   2   1        603.45        622.79        24.99 o                         
  -6   2   1         85.03        104.80         9.80 o                         
  -5   2   1        676.93        623.41        24.12 o                         
  -4   2   1        624.53        721.15        18.15 o                         
  -3   2   1          4.35          9.03         7.33 o                         
  -2   2   1      13176.44      14231.25       189.25 o                         
  -1   2   1        165.57        141.98        13.08 o                         
   0   2   1         16.67         21.59         6.49 o                         
   1   2   1        393.23        297.69        12.12 o                         
   2   2   1         55.38         40.97         3.65 o                         
   3   2   1       2538.20       2805.16        39.18 o                         
   4   2   1        301.95        282.99         8.23 o                         
   5   2   1        507.16        565.94        12.33 o                         
   6   2   1        376.37        328.02        10.71 o                         
   7   2   1         20.83          6.62         4.78 o                         
   8   2   1         69.14         52.28         6.58 o                         
   9   2   1        158.98        144.83        10.80 o                         
  10   2   1        658.79        657.51        19.23 o                         
  11   2   1         46.35         60.36         6.06 o                         
 -10   3   1        148.52        117.39         6.25 o                         
  -9   3   1         91.93        115.13         7.56 o                         
  -8   3   1          9.57          0.53         5.47 o                         
  -7   3   1         86.65         76.56         5.61 o                         
  -6   3   1         16.99         35.59         9.24 o                         
  -5   3   1         39.51         44.41         6.52 o                         
  -4   3   1       1100.22       1233.30        22.48 o                         
  -3   3   1        542.06        594.08        10.62 o                         
  -2   3   1          1.92          1.20         4.13 o                         
  -1   3   1         18.86         16.65         4.49 o                         
   0   3   1      12442.16      14108.17       145.06 o                         
   1   3   1         10.23         46.58         8.93 o                         
   2   3   1      30136.90      31501.41       233.19 o                         
   3   3   1       1824.51       2076.18        34.25 o                         
   4   3   1       1218.28       1230.59        20.46 o                         
   5   3   1          5.52         13.26         4.11 o                         
   6   3   1         60.62         50.60         5.27 o                         
   7   3   1        473.17        413.85        14.20 o                         
   8   3   1        325.37        301.66        11.83 o                         
   9   3   1        359.03        286.86        16.97 o                         
  10   3   1         15.08         24.48         7.47 o                         
  11   3   1         54.62         40.96         5.62 o                         
  -9   4   1         37.57         26.71         7.05 o                         
  -8   4   1         88.68        102.60         7.32 o                         
  -7   4   1         35.65         24.09         3.82 o                         
  -6   4   1        138.02        108.36        13.40 o                         
  -5   4   1        274.91        257.04        18.23 o                         
  -4   4   1        217.40        247.44        10.74 o                         
  -3   4   1       1383.96       1435.53        22.98 o                         
  -2   4   1        633.28        816.29        19.97 o                         
  -1   4   1       1113.88       1218.66        34.48 o                         
   0   4   1       1251.31       1442.11        19.96 o                         
   1   4   1        107.83         73.42         5.73 o                         
   2   4   1        102.13         87.95         6.67 o                         
   3   4   1         26.19         18.55         2.62 o                         
   4   4   1       9959.29      11232.77       107.71 o                         
   5   4   1       1007.12       1081.09        19.54 o                         
   6   4   1        822.81        782.88        16.41 o                         
   7   4   1        383.39        309.81        11.58 o                         
   8   4   1         75.73         54.78         6.14 o                         
   9   4   1         58.60         81.24        10.65 o                         
  10   4   1        131.85        120.87         9.88 o                         
  11   4   1         41.94         56.68         7.53 o                         
  -9   5   1         74.69         77.59         7.28 o                         
  -8   5   1          0.27          4.27         4.48 o                         
  -7   5   1         36.06         28.09         5.56 o                         
  -6   5   1        301.97        271.32        19.38 o                         
  -5   5   1          1.47         13.61         6.01 o                         
  -4   5   1          1.96          8.68         5.66 o                         
  -3   5   1        283.88        288.46         9.93 o                         
  -2   5   1        617.57        768.97        14.45 o                         
  -1   5   1       1036.37       1039.94        15.73 o                         
   0   5   1       9170.03       9658.82        92.63 o                         
   1   5   1       1196.56       1181.52        23.08 o                         
   2   5   1      14916.58      15716.76       117.20 o                         
   3   5   1       1630.49       1763.00        20.03 o                         
   4   5   1        115.13         79.75         5.38 o                         
   5   5   1        262.68        236.33         9.44 o                         
   6   5   1        560.91        602.58        14.97 o                         
   7   5   1         30.76         20.09         5.07 o                         
   8   5   1         28.13         25.99        12.45 o                         
   9   5   1        117.77        152.40        13.13 o                         
  10   5   1        254.27        311.27        13.88 o                         
  11   5   1          0.07         -4.61         4.61 o                         
  -9   6   1          3.90          6.54         5.01 o                         
  -8   6   1          9.40         -0.81         4.58 o                         
  -7   6   1        405.60        376.67        13.17 o                         
  -6   6   1       1083.76        967.10        18.85 o                         
  -5   6   1        970.92        932.94        34.66 o                         
  -4   6   1         77.00         65.99         8.84 o                         
  -3   6   1        101.26         92.24         7.48 o                         
  -2   6   1          1.03         13.72         3.93 o                         
  -1   6   1        123.44        144.69         7.96 o                         
   0   6   1        179.66        210.47         8.86 o                         
   1   6   1          4.72          8.32         3.02 o                         
   2   6   1       2311.00       2736.29        34.00 o                         
   3   6   1       4069.67       4333.22        43.03 o                         
   4   6   1          7.76         32.01         4.00 o                         
   5   6   1        313.26        280.69        14.00 o                         
   6   6   1        581.31        509.25        16.05 o                         
   7   6   1         55.58         51.57         7.18 o                         
   8   6   1         51.44         21.03         6.47 o                         
   9   6   1         74.90         43.75        12.17 o                         
  10   6   1          2.07         13.98        11.30 o                         
  -8   7   1        870.33        872.71        21.46 o                         
  -7   7   1         90.54        109.42         8.63 o                         
  -6   7   1        305.94        279.47        12.06 o                         
  -5   7   1         38.67         21.72         4.45 o                         
  -4   7   1        554.46        543.96        21.29 o                         
  -3   7   1        337.09        339.23        13.78 o                         
  -2   7   1          0.33         -1.94         4.68 o                         
  -1   7   1        745.85        790.67        19.05 o                         
   0   7   1         56.06         61.82         6.59 o                         
   1   7   1        544.95        660.32        19.08 o                         
   2   7   1       2453.31       2693.03        42.64 o                         
   3   7   1        375.45        307.71        10.54 o                         
   4   7   1          0.02         -2.66         3.53 o                         
   5   7   1        972.70        924.72        22.84 o                         
   6   7   1          3.36          6.83         5.26 o                         
   7   7   1        172.92        181.74         9.76 o                         
   8   7   1        153.63        140.44        15.81 o                         
   9   7   1         63.00         54.12        16.74 o                         
  10   7   1         14.39          7.14         7.41 o                         
  -8   8   1        431.55        441.79        16.46 o                         
  -7   8   1         47.03         84.81        13.39 o                         
  -6   8   1        272.56        239.81        10.99 o                         
  -5   8   1         89.49         76.79         5.96 o                         
  -4   8   1         79.14         85.68        11.27 o                         
  -3   8   1        259.03        246.04        18.59 o                         
  -2   8   1        212.48        187.62        10.23 o                         
  -1   8   1        244.92        293.98        12.63 o                         
   0   8   1        455.60        487.82        15.53 o                         
   1   8   1        488.77        483.25        22.41 o                         
   2   8   1        187.04        191.55        14.68 o                         
   3   8   1        196.03        193.50         9.14 o                         
   4   8   1        168.10        179.16         9.08 o                         
   5   8   1        617.10        596.10        21.11 o                         
   6   8   1        387.81        386.33        18.32 o                         
   7   8   1        855.85        804.60        24.32 o                         
   8   8   1         16.62         22.41        11.26 o                         
   9   8   1        307.45        306.52        20.90 o                         
  10   8   1        290.27        340.40        17.23 o                         
  -7   9   1         94.46         62.50         6.52 o                         
  -6   9   1         33.92         29.33         5.43 o                         
  -5   9   1        577.60        559.35        22.01 o                         
  -4   9   1        150.18        134.80         7.35 o                         
  -3   9   1       1033.85       1074.07        22.89 o                         
  -2   9   1        970.94        851.78        25.61 o                         
  -1   9   1       1046.72        938.22        22.89 o                         
   0   9   1        749.00        823.98        21.27 o                         
   1   9   1        202.18        242.03        13.98 o                         
   2   9   1         42.88         46.79         9.60 o                         
   3   9   1        324.24        294.72        13.06 o                         
   4   9   1        256.99        297.39        13.28 o                         
   5   9   1        115.56        115.29        13.05 o                         
   6   9   1         88.82         92.65         9.37 o                         
   7   9   1        200.66        216.66        19.75 o                         
   8   9   1         44.34         29.13        10.27 o                         
   9   9   1        691.09        675.75        28.11 o                         
  10   9   1          2.01         -0.56         5.86 o                         
  -6  10   1         98.67        100.40         6.74 o                         
  -5  10   1        335.01        295.82        11.07 o                         
  -4  10   1          3.81         -0.63         4.94 o                         
  -3  10   1        285.79        308.39        14.00 o                         
  -2  10   1        140.75        200.05        10.19 o                         
  -1  10   1       2173.90       2388.23        38.92 o                         
   0  10   1          6.87         12.97         6.12 o                         
   1  10   1       2212.39       2351.00        45.76 o                         
   2  10   1         34.94         19.82         5.51 o                         
   3  10   1        718.90        595.65        35.80 o                         
   4  10   1          0.07         -0.37         5.65 o                         
   5  10   1         66.96         29.12         7.45 o                         
   6  10   1          9.62          2.31         7.08 o                         
   7  10   1        341.37        287.36        21.24 o                         
   8  10   1         85.97         87.81        13.34 o                         
   9  10   1        317.06        346.51        17.54 o                         
  -6  11   1          5.66          9.16         5.25 o                         
  -5  11   1          5.24         18.62         4.15 o                         
  -4  11   1         47.73         59.68         7.83 o                         
  -3  11   1       4174.61       4635.68        82.28 o                         
  -2  11   1          8.05         -6.06         8.16 o                         
  -1  11   1       1737.74       1789.53        27.14 o                         
   0  11   1          7.02          4.43         6.33 o                         
   1  11   1        925.44       1010.98        29.70 o                         
   2  11   1         25.74         37.75         6.34 o                         
   3  11   1        220.85        171.41        18.45 o                         
   4  11   1         19.15         15.76         7.01 o                         
   5  11   1       1624.03       2376.51       930.68 o                         
   6  11   1          6.12         15.09        10.15 o                         
   7  11   1        966.80        938.54        33.52 o                         
   8  11   1         30.13         13.68         9.90 o                         
  -5  12   1        328.50        319.37        16.86 o                         
  -4  12   1        150.96        120.25         8.45 o                         
  -3  12   1        694.17        739.79        26.86 o                         
  -2  12   1         40.81         32.62        12.34 o                         
  -1  12   1         31.31         50.73         8.74 o                         
   0  12   1          2.41         13.00         7.36 o                         
   1  12   1        561.31        518.89        43.56 o                         
   2  12   1         29.81          6.31        17.10 o                         
   3  12   1          2.21         -3.50         8.04 o                         
   4  12   1        125.19        108.72        21.81 o                         
   5  12   1        753.58        665.90        31.22 o                         
   6  12   1          0.17         15.87         7.22 o                         
   7  12   1        653.89        669.77        34.09 o                         
  -3  13   1        159.58        163.21        22.48 o                         
  -2  13   1        150.21        173.00        18.69 o                         
  -1  13   1         67.26        112.27        12.16 o                         
   0  13   1        139.04         98.24        11.30 o                         
   1  13   1        134.34        146.49        18.20 o                         
   2  13   1         24.39          7.55         8.67 o                         
   3  13   1         77.50         73.31        16.01 o                         
   4  13   1          8.36         11.85        11.85 o                         
   5  13   1        568.80        597.69        31.15 o                         
   6  13   1         46.29         39.34         8.92 o                         
  -2  14   1        263.93        345.83        12.77 o                         
  -1  14   1          7.26          7.82         7.09 o                         
   0  14   1        175.01        164.94        14.91 o                         
   1  14   1        194.46        154.31        17.47 o                         
   2  14   1         24.74         19.67         9.53 o                         
   3  14   1        394.73        465.49        27.37 o                         
   4  14   1          1.77          9.53         8.43 o                         
   5  14   1        405.01        417.97        21.63 o                         
   2  15   1          4.10          7.82         5.62 o                         
  -2 -14   2          4.33          7.70         5.86 o                         
  -1 -14   2         39.07         42.76         8.31 o                         
  -4 -13   2         63.17         74.41        10.75 o                         
  -3 -13   2         13.03         11.32         5.98 o                         
  -2 -13   2         13.71          7.09         6.39 o                         
  -1 -13   2         54.92         62.92         8.68 o                         
   0 -13   2          1.23          5.70        14.42 o                         
   1 -13   2        116.81        145.63        15.03 o                         
   2 -13   2          3.67         13.15        11.00 o                         
  -6 -12   2         99.36         59.74        11.97 o                         
  -5 -12   2        132.59        118.88        17.96 o                         
  -4 -12   2         26.07         19.24         5.61 o                         
  -3 -12   2        438.16        420.71        20.56 o                         
  -2 -12   2         52.10         30.19         9.62 o                         
  -1 -12   2        186.39        160.62        14.32 o                         
   0 -12   2         36.43         63.19        10.44 o                         
   1 -12   2        522.17        679.68        25.40 o                         
   2 -12   2         39.42         29.92        12.28 o                         
   3 -12   2        334.35        393.43        16.26 o                         
   4 -12   2          1.57          5.38         6.96 o                         
  -7 -11   2        308.56        334.76        24.92 o                         
  -6 -11   2         50.09         40.44        14.42 o                         
  -5 -11   2        954.50        917.64        31.26 o                         
  -4 -11   2         19.86         18.53         6.19 o                         
  -3 -11   2        105.92         88.77        10.08 o                         
  -2 -11   2        238.03        189.21        15.62 o                         
  -1 -11   2         73.54         84.47        11.96 o                         
   0 -11   2        164.62        178.80        15.23 o                         
   1 -11   2          1.73         -0.04         7.36 o                         
   2 -11   2        623.08        635.07        26.79 o                         
   3 -11   2        686.09        647.42        20.55 o                         
   4 -11   2         77.11        129.87        11.75 o                         
   5 -11   2        149.43        198.72        14.59 o                         
  -8 -10   2         44.37         56.08        12.95 o                         
  -7 -10   2          0.82          6.71         8.12 o                         
  -6 -10   2         82.66        104.54        14.03 o                         
  -5 -10   2         78.00         52.85        16.19 o                         
  -4 -10   2         67.62         41.58         8.05 o                         
  -3 -10   2         24.77         27.47         7.83 o                         
  -2 -10   2         32.10         19.31         5.52 o                         
  -1 -10   2        420.56        399.01        14.35 o                         
   0 -10   2        345.12        355.61        24.55 o                         
   1 -10   2        149.76        124.66         7.64 o                         
   2 -10   2        491.01        578.10        16.41 o                         
   3 -10   2         42.28         15.08         5.35 o                         
   4 -10   2        163.64        131.79        10.47 o                         
   5 -10   2         60.94         56.44         8.06 o                         
   6 -10   2          6.07          4.35         3.28 o                         
  -9  -9   2          3.04         -7.57         7.57 o                         
  -8  -9   2         67.76         80.94        12.14 o                         
  -7  -9   2        105.39        132.54        20.71 o                         
  -6  -9   2         15.07         10.07         9.49 o                         
  -5  -9   2          4.98         26.32         8.03 o                         
  -4  -9   2         19.29          4.06         5.69 o                         
  -3  -9   2         94.76         61.94        16.86 o                         
  -2  -9   2         68.05         87.94        12.00 o                         
  -1  -9   2       1007.66       1028.94        24.61 o                         
   0  -9   2       2560.18       2510.61        40.64 o                         
   1  -9   2       1515.16       1630.14        44.07 o                         
   2  -9   2         63.98         95.55         7.65 o                         
   3  -9   2       1084.14        941.51        22.59 o                         
   4  -9   2          0.02         -0.75         5.08 o                         
   5  -9   2         48.67         25.97         6.54 o                         
   6  -9   2        112.19        151.60        10.26 o                         
   7  -9   2        241.51        241.93         9.74 o                         
  -9  -8   2          2.11         -8.30         8.30 o                         
  -8  -8   2        127.21        138.90        15.33 o                         
  -7  -8   2         61.62         55.86        12.90 o                         
  -6  -8   2        240.17        196.50        18.25 o                         
  -5  -8   2       1483.86       1462.28        33.19 o                         
  -4  -8   2         93.70        107.01        12.52 o                         
  -3  -8   2       5767.38       5537.67        79.06 o                         
  -2  -8   2       1191.34       1177.84        32.09 o                         
  -1  -8   2       5614.71       5313.79        74.99 o                         
   0  -8   2        569.11        715.74        17.85 o                         
   1  -8   2       3300.27       3511.33        39.30 o                         
   2  -8   2        138.25        101.67         8.14 o                         
   3  -8   2       1283.63       1280.26        32.03 o                         
   4  -8   2        254.72        217.28        10.23 o                         
   5  -8   2         99.27         95.60         8.40 o                         
   6  -8   2         53.08         66.79         6.28 o                         
   7  -8   2         39.68         66.32         6.73 o                         
   8  -8   2          6.60         11.84         3.45 o                         
  -9  -7   2        257.03        239.22        16.63 o                         
  -8  -7   2          4.95          1.16        10.24 o                         
  -7  -7   2        118.28        111.26        15.71 o                         
  -6  -7   2          0.92          3.40         5.88 o                         
  -5  -7   2        276.05        274.42        14.24 o                         
  -4  -7   2          4.16          2.93         4.06 o                         
  -3  -7   2          3.92          2.81         4.59 o                         
  -2  -7   2        945.83        846.43        21.65 o                         
  -1  -7   2        810.23        916.08        22.28 o                         
   0  -7   2        216.84        298.45        15.89 o                         
   1  -7   2        164.75        149.79         8.64 o                         
   2  -7   2        141.44        130.03         7.82 o                         
   3  -7   2         17.69          8.17         4.32 o                         
   4  -7   2          4.36         -5.12         5.61 o                         
   5  -7   2          2.09          9.06         4.34 o                         
   6  -7   2         28.84         18.32         4.70 o                         
   7  -7   2         28.36         34.61         7.16 o                         
   8  -7   2         50.86         70.07         7.26 o                         
 -10  -6   2          7.77         32.92         6.21 o                         
  -9  -6   2        494.73        541.22        20.37 o                         
  -8  -6   2         64.22         61.08         9.13 o                         
  -7  -6   2         63.17         61.91         6.79 o                         
  -6  -6   2         10.38          3.74         6.07 o                         
  -5  -6   2        530.99        552.06        19.72 o                         
  -4  -6   2          3.92         13.91         4.96 o                         
  -3  -6   2       1479.68       1405.62        30.80 o                         
  -2  -6   2         31.27         16.46         5.27 o                         
  -1  -6   2        900.06        845.57        17.08 o                         
   0  -6   2        145.31        167.40         6.55 o                         
   1  -6   2        162.66        149.23         7.01 o                         
   2  -6   2       1230.58       1175.54        21.18 o                         
   3  -6   2         65.38         72.33         5.55 o                         
   4  -6   2        297.75        252.26        13.88 o                         
   5  -6   2        115.33        105.31        11.97 o                         
   6  -6   2          4.12          0.01         4.45 o                         
   7  -6   2        160.11        119.43         7.99 o                         
   8  -6   2          0.41         -0.21         4.77 o                         
   9  -6   2        166.60        141.75         7.62 o                         
 -10  -5   2        101.59        158.48        12.09 o                         
  -9  -5   2         57.44         43.90         8.82 o                         
  -8  -5   2        243.12        215.14        17.84 o                         
  -7  -5   2          0.09         -5.21         5.69 o                         
  -6  -5   2        691.41        694.58        20.01 o                         
  -5  -5   2        250.52        255.25        12.46 o                         
  -4  -5   2         82.53         78.19         8.83 o                         
  -3  -5   2        102.55        113.16         8.81 o                         
  -2  -5   2       1249.17       1448.85        23.08 o                         
  -1  -5   2        533.69        520.63        10.38 o                         
   0  -5   2       1022.19        969.83        14.63 o                         
   1  -5   2       3096.27       3107.65        29.98 o                         
   2  -5   2        411.32        377.11        10.97 o                         
   3  -5   2       4199.10       4243.62        46.54 o                         
   4  -5   2        342.02        379.30        14.18 o                         
   5  -5   2         25.19         12.41         6.10 o                         
   6  -5   2         16.03          4.42        13.81 o                         
   7  -5   2          7.46         10.92         4.19 o                         
   8  -5   2        190.70        178.54        12.81 o                         
   9  -5   2         15.40         27.23         6.03 o                         
 -10  -4   2         17.16         13.30         5.34 o                         
  -9  -4   2         73.93         62.31        15.39 o                         
  -8  -4   2         22.98         -1.82         7.81 o                         
  -7  -4   2          3.29          1.35         6.26 o                         
  -6  -4   2        945.57        982.82        26.33 o                         
  -5  -4   2        746.46        755.49        17.06 o                         
  -4  -4   2        199.78        317.65        11.28 o                         
  -3  -4   2          4.08          4.69         4.12 o                         
  -2  -4   2       1678.64       1912.45        27.67 o                         
  -1  -4   2         80.32        125.60         6.25 o                         
   0  -4   2       5553.44       5792.17        39.79 o                         
   1  -4   2         79.15         99.03         4.56 o                         
   2  -4   2        367.72        395.63         9.47 o                         
   3  -4   2        429.62        445.60         9.84 o                         
   4  -4   2       3876.74       3796.39        42.03 o                         
   5  -4   2         58.21         48.46         5.88 o                         
   6  -4   2        214.92        155.06        19.98 o                         
   7  -4   2         90.69         90.59         5.61 o                         
   8  -4   2          2.54          2.45         4.09 o                         
   9  -4   2         22.09         30.34         4.24 o                         
  10  -4   2        197.95        224.75        11.27 o                         
 -10  -3   2          6.21         14.57         5.57 o                         
  -9  -3   2         10.06         26.51        13.20 o                         
  -8  -3   2        153.02        118.72         9.15 o                         
  -7  -3   2        284.24        296.84        17.27 o                         
  -6  -3   2        139.92        134.79         8.90 o                         
  -5  -3   2       2172.78       2182.52        29.44 o                         
  -4  -3   2         36.46         46.86         5.11 o                         
  -3  -3   2        746.61        771.28        15.05 o                         
  -2  -3   2         19.76          7.26         3.73 o                         
  -1  -3   2        528.04        644.83        12.69 o                         
   0  -3   2        460.44        572.02        18.03 o                         
   1  -3   2       2320.41       2436.03        36.58 o                         
   2  -3   2       9378.30       9183.18        77.82 o                         
   3  -3   2          1.87          5.60         2.75 o                         
   4  -3   2        195.33        125.62         6.59 o                         
   5  -3   2        127.37        137.69         8.70 o                         
   6  -3   2         25.77         15.59         5.74 o                         
   7  -3   2        380.98        375.85        18.33 o                         
   8  -3   2        438.29        421.33        19.17 o                         
   9  -3   2        151.48        137.28         7.00 o                         
  10  -3   2          0.14          0.07         3.53 o                         
 -10  -2   2        223.91        261.54        12.44 o                         
  -9  -2   2          0.44        -10.01        10.01 o                         
  -8  -2   2        452.87        513.00        19.66 o                         
  -7  -2   2       1286.62       1230.55        38.34 o                         
  -6  -2   2        314.98        290.92        10.71 o                         
  -5  -2   2       1160.10       1147.27        21.40 o                         
  -4  -2   2       2628.63       2854.15        27.96 o                         
  -3  -2   2          7.29          7.72         3.63 o                         
  -2  -2   2       2137.04       2541.64        29.71 o                         
  -1  -2   2         84.79        122.07         5.27 o                         
   0  -2   2        934.38        893.12        26.10 o                         
   1  -2   2        325.75        384.83        12.84 o                         
   2  -2   2       9421.10       9913.56       132.07 o                         
   3  -2   2        467.47        524.45        13.89 o                         
   4  -2   2       2128.08       2378.28        27.91 o                         
   5  -2   2        517.88        475.01        17.29 o                         
   6  -2   2       2978.66       2849.93        61.54 o                         
   7  -2   2         79.10         79.94        11.89 o                         
   8  -2   2        393.84        399.94        10.84 o                         
   9  -2   2         64.38         67.92         7.00 o                         
  10  -2   2         95.48        122.32         8.09 o                         
 -10  -1   2         65.16         73.69         8.02 o                         
  -9  -1   2        534.43        515.21        25.75 o                         
  -8  -1   2          0.61         -2.94         7.16 o                         
  -7  -1   2         95.05         84.93         7.39 o                         
  -6  -1   2        182.03        173.05        10.26 o                         
  -5  -1   2          0.40          0.35         3.80 o                         
  -4  -1   2        469.70        501.13        12.14 o                         
  -3  -1   2         41.09         50.51         3.70 o                         
  -2  -1   2        319.75        401.43         9.20 o                         
  -1  -1   2        500.12        586.39        14.79 o                         
   0  -1   2      21801.73      23161.84       406.79 o                         
   1  -1   2        151.94        152.71         9.81 o                         
   2  -1   2        133.28        156.83        16.79 o                         
   3  -1   2        239.77        208.02        35.49 o                         
   4  -1   2       4195.11       4849.41        42.93 o                         
   5  -1   2         64.16         37.45         6.42 o                         
   6  -1   2        324.71        316.93        15.74 o                         
   7  -1   2        448.55        415.02        18.93 o                         
   8  -1   2         22.22         39.06         8.38 o                         
   9  -1   2         36.80         37.20         6.07 o                         
  10  -1   2         80.45         71.42         7.73 o                         
  11  -1   2         77.27         78.07        10.63 o                         
 -10   0   2         95.92         89.29         7.11 o                         
  -9   0   2         43.51         38.27         9.57 o                         
  -8   0   2        181.70        193.15         9.28 o                         
  -7   0   2         13.90          3.38         6.14 o                         
  -6   0   2       3910.99       4068.34        60.14 o                         
  -5   0   2         89.61         85.71         6.20 o                         
  -4   0   2       3600.53       3753.80        35.51 o                         
  -3   0   2         53.12         54.90         5.91 o                         
  -2   0   2      26777.61      29460.14       466.90 o                         
  -1   0   2         17.39         20.67         2.23 o                         
   0   0   2        862.17        937.10        24.37 o                         
   1   0   2         37.32         48.62         5.97 o                         
   2   0   2         17.26          6.46         8.50 o                         
   3   0   2       3057.18       3201.76        83.02 o                         
   4   0   2        139.70        160.07         5.98 o                         
   5   0   2        183.14        242.84        11.65 o                         
   6   0   2       1918.24       1994.98        33.52 o                         
   7   0   2        217.06        182.11        12.90 o                         
   8   0   2        952.35       1005.52        20.77 o                         
   9   0   2         79.09         68.36         6.85 o                         
  10   0   2          2.34          7.08         5.68 o                         
  11   0   2        137.74        173.23         8.82 o                         
 -10   1   2         30.80         42.18         7.07 o                         
  -9   1   2        198.33        210.68        11.21 o                         
  -8   1   2          6.25          3.78         3.79 o                         
  -7   1   2         26.70         26.80         6.83 o                         
  -6   1   2         59.66         81.15         7.71 o                         
  -5   1   2          8.46          2.82         4.69 o                         
  -4   1   2        361.49        333.81         9.88 o                         
  -3   1   2         17.91         10.91         3.38 o                         
  -2   1   2     119037.62     121715.90      1236.44 o                         
  -1   1   2          6.67         13.87         6.15 o                         
   0   1   2        121.62        151.27        11.29 o                         
   1   1   2          4.66          5.11         3.70 o                         
   2   1   2         12.77          8.75         6.59 o                         
   3   1   2       2489.06       2716.12        39.62 o                         
   4   1   2          2.21          3.48         3.62 o                         
   5   1   2        150.81        181.39         7.55 o                         
   6   1   2        194.49        179.08         9.89 o                         
   7   1   2       1015.51       1028.91        29.28 o                         
   8   1   2        188.70        129.58        14.55 o                         
   9   1   2        112.05        106.91         8.15 o                         
  10   1   2        212.98        227.18        10.62 o                         
  11   1   2         89.29        126.94         7.15 o                         
 -10   2   2         30.27         27.73         6.99 o                         
  -9   2   2          4.93          1.83         7.07 o                         
  -8   2   2        375.53        352.95        13.74 o                         
  -7   2   2         63.43         60.72         7.40 o                         
  -6   2   2        821.60        713.79        28.37 o                         
  -5   2   2         27.85         33.50         5.81 o                         
  -4   2   2      11763.06      13321.50        99.03 o                         
  -3   2   2         39.37         42.15         3.76 o                         
  -2   2   2      26440.90      29041.94       370.91 o                         
  -1   2   2          7.80          9.49         7.94 o                         
   0   2   2       1122.54       1171.49        34.50 o                         
   1   2   2         14.68          6.14         3.07 o                         
   2   2   2       3443.28       3264.11        60.38 o                         
   3   2   2       1992.03       2247.67        29.56 o                         
   4   2   2       1862.05       1904.61        24.65 o                         
   5   2   2       1750.69       1769.63        24.82 o                         
   6   2   2       2506.51       2404.51        36.36 o                         
   7   2   2         13.33          6.88         5.93 o                         
   8   2   2        810.49        708.15        25.59 o                         
   9   2   2         26.84         25.71        10.90 o                         
  10   2   2        186.28        174.10        10.60 o                         
  11   2   2          0.97         12.10         5.87 o                         
 -10   3   2         91.76        106.35         8.49 o                         
  -9   3   2        102.61        142.89         8.16 o                         
  -8   3   2        413.28        398.69        13.79 o                         
  -7   3   2        103.54         99.45         6.50 o                         
  -6   3   2         61.64         35.99         8.95 o                         
  -5   3   2        116.22        128.49        12.35 o                         
  -4   3   2      20081.59      22139.90       173.16 o                         
  -3   3   2        559.68        653.29        14.42 o                         
  -2   3   2        101.61        187.17        31.89 o                         
  -1   3   2        586.18        652.55        28.71 o                         
   0   3   2        752.83        913.74        33.02 o                         
   1   3   2          1.51         13.91         6.80 o                         
   2   3   2        250.21        199.50         7.19 o                         
   3   3   2       1029.95       1157.03        20.02 o                         
   4   3   2        887.70        962.11        13.90 o                         
   5   3   2       1530.96       1614.53        21.89 o                         
   6   3   2        179.36        168.62         8.00 o                         
   7   3   2        291.28        259.73        14.63 o                         
   8   3   2        185.68        182.94        13.33 o                         
   9   3   2         99.31        108.76        12.10 o                         
  10   3   2        553.71        598.40        21.56 o                         
  11   3   2        115.25        101.55         8.72 o                         
  -9   4   2         16.98          1.81         4.04 o                         
  -8   4   2         89.24        113.55         8.40 o                         
  -7   4   2        238.46        221.33         8.14 o                         
  -6   4   2          3.73         17.46        12.03 o                         
  -5   4   2        420.17        396.17        20.89 o                         
  -4   4   2       2211.72       2311.69        39.44 o                         
  -3   4   2         27.36         20.62         3.78 o                         
  -2   4   2         63.72         61.18         4.34 o                         
  -1   4   2        219.99        224.19        14.29 o                         
   0   4   2        532.74        466.77        23.17 o                         
   1   4   2       4183.87       4145.93        49.88 o                         
   2   4   2        834.58        942.85        12.39 o                         
   3   4   2       1242.11       1287.01        15.24 o                         
   4   4   2        271.50        341.96         9.57 o                         
   5   4   2        190.59        175.22         7.34 o                         
   6   4   2        127.18        116.89         6.84 o                         
   7   4   2          1.10         11.57         4.31 o                         
   8   4   2        511.69        476.47        14.90 o                         
   9   4   2        386.71        429.44        21.03 o                         
  10   4   2        178.99        190.03        12.83 o                         
  11   4   2          4.52         -2.40         4.21 o                         
  -9   5   2          5.96         11.40         6.90 o                         
  -8   5   2         15.57          8.41         5.20 o                         
  -7   5   2         35.57         24.09         5.28 o                         
  -6   5   2         45.29         51.02        10.70 o                         
  -5   5   2          6.88          3.08         4.82 o                         
  -4   5   2        936.41       1103.80        23.80 o                         
  -3   5   2          0.10          9.30         4.05 o                         
  -2   5   2        176.82        177.88         8.10 o                         
  -1   5   2        985.63        946.61        17.47 o                         
   0   5   2        789.51        689.09        20.01 o                         
   1   5   2       2210.85       2144.94        21.43 o                         
   2   5   2        137.73        122.21         5.24 o                         
   3   5   2       1005.66       1258.83        16.15 o                         
   4   5   2         37.81         45.81         3.27 o                         
   5   5   2        461.48        496.66        13.22 o                         
   6   5   2          5.65          1.65         3.44 o                         
   7   5   2          8.00         15.88         4.29 o                         
   8   5   2        103.61        106.28         9.19 o                         
   9   5   2        201.89        148.58        16.88 o                         
  10   5   2        160.36        168.58        15.66 o                         
  11   5   2          0.81          1.81         4.34 o                         
  -9   6   2        117.17        121.26         8.59 o                         
  -8   6   2        515.88        478.61        14.68 o                         
  -7   6   2        284.16        286.48        15.05 o                         
  -6   6   2          4.06          3.48         3.90 o                         
  -5   6   2        450.79        469.80        21.46 o                         
  -4   6   2        196.08        182.83        12.27 o                         
  -3   6   2        625.37        631.73        15.38 o                         
  -2   6   2        102.82         92.91         6.15 o                         
  -1   6   2        597.87        577.98        12.85 o                         
   0   6   2        218.23        192.05         9.95 o                         
   1   6   2       4383.52       4761.91        48.33 o                         
   2   6   2       4422.96       5131.42        60.83 o                         
   3   6   2       1765.80       1587.07        18.51 o                         
   4   6   2       1054.94       1051.96        15.53 o                         
   5   6   2       1512.90       1621.76        41.45 o                         
   6   6   2        164.99        153.01         7.89 o                         
   7   6   2        342.43        291.23        11.72 o                         
   8   6   2         56.10         42.68        15.66 o                         
   9   6   2         98.99         67.49        13.13 o                         
  10   6   2        189.44        165.43        28.71 o                         
  11   6   2          2.45         -4.84        11.55 o                         
  -8   7   2        250.07        289.69        12.44 o                         
  -7   7   2        328.93        362.85        17.97 o                         
  -6   7   2        303.48        264.88        11.69 o                         
  -5   7   2        137.51        115.27         6.50 o                         
  -4   7   2        326.46        316.55        20.27 o                         
  -3   7   2         39.19         29.45         5.75 o                         
  -2   7   2        192.56        169.13        10.55 o                         
  -1   7   2         70.54         91.18         6.98 o                         
   0   7   2       2475.62       2878.80        44.21 o                         
   1   7   2       1420.82       1577.66        25.52 o                         
   2   7   2       1467.18       1569.43        36.61 o                         
   3   7   2        526.37        513.99        11.01 o                         
   4   7   2        314.90        352.42        10.20 o                         
   5   7   2        173.66        186.89         9.82 o                         
   6   7   2        416.96        427.14        16.67 o                         
   7   7   2        687.99        650.02        24.17 o                         
   8   7   2          2.33          4.58         6.09 o                         
   9   7   2          3.15         -0.26        19.49 o                         
  10   7   2          0.44         -3.65         8.51 o                         
  -8   8   2          0.19         -0.72         4.95 o                         
  -7   8   2        188.91        246.37        12.88 o                         
  -6   8   2         20.35         11.70         6.66 o                         
  -5   8   2         38.82         27.99         4.57 o                         
  -4   8   2          1.71          3.61         7.22 o                         
  -3   8   2          8.11          5.49         5.33 o                         
  -2   8   2        513.55        465.22        18.62 o                         
  -1   8   2       1241.76       1427.03        27.33 o                         
   0   8   2        921.56       1014.96        22.35 o                         
   1   8   2        115.91         79.94        11.11 o                         
   2   8   2       1833.36       1904.88        36.55 o                         
   3   8   2        672.30        693.98        14.89 o                         
   4   8   2       3623.41       3620.88        50.54 o                         
   5   8   2        855.15        846.37        24.85 o                         
   6   8   2        389.94        359.39        18.07 o                         
   7   8   2         89.92         87.78         8.89 o                         
   8   8   2        450.01        438.82        31.64 o                         
   9   8   2        322.19        333.53        22.24 o                         
  10   8   2        229.00        245.98        15.98 o                         
  -7   9   2         24.57          7.32         4.20 o                         
  -6   9   2          0.62          9.53         4.46 o                         
  -5   9   2        226.46        239.33        10.96 o                         
  -4   9   2          0.14          2.52         4.29 o                         
  -3   9   2        396.60        425.59        18.13 o                         
  -2   9   2          0.25          3.75         8.68 o                         
  -1   9   2        120.01         89.73         7.24 o                         
   0   9   2        390.37        468.34        16.08 o                         
   1   9   2        686.51        618.26        25.27 o                         
   2   9   2        795.14        794.40        21.08 o                         
   3   9   2         18.44         19.11         4.08 o                         
   4   9   2          5.41         12.84         5.43 o                         
   5   9   2       1693.53       1570.30        33.42 o                         
   6   9   2        438.42        405.51        13.51 o                         
   7   9   2          6.76          8.61         9.42 o                         
   8   9   2        221.06        177.33        17.39 o                         
   9   9   2        255.44        239.21        17.93 o                         
  10   9   2         25.39         20.67         6.63 o                         
  -6  10   2         66.49         74.53         6.08 o                         
  -5  10   2        371.14        391.76        12.58 o                         
  -4  10   2          2.50         -1.45         5.26 o                         
  -3  10   2        802.20        730.41        18.66 o                         
  -2  10   2        140.26        160.62         9.44 o                         
  -1  10   2       1794.75       1927.65        39.96 o                         
   0  10   2          5.65         -5.32         5.32 o                         
   1  10   2        712.78        739.35        24.37 o                         
   2  10   2         38.57         50.42         6.46 o                         
   3  10   2        595.81        711.05        24.19 o                         
   4  10   2          0.43          7.56         6.71 o                         
   5  10   2        241.35        219.61        12.96 o                         
   6  10   2          0.36         -7.17         8.56 o                         
   7  10   2       1101.65        932.52        28.16 o                         
   8  10   2         30.26         22.32         9.04 o                         
   9  10   2        334.00        338.23        18.42 o                         
  -6  11   2          0.23         -5.99         5.99 o                         
  -5  11   2        637.49        789.24        17.49 o                         
  -4  11   2        862.07        821.89        36.63 o                         
  -3  11   2        769.50        760.34        30.20 o                         
  -2  11   2          9.68         17.50         8.16 o                         
  -1  11   2         13.56         11.45         4.39 o                         
   0  11   2        167.85        142.59         7.54 o                         
   1  11   2         83.58         67.14         6.01 o                         
   2  11   2        365.36        402.48        14.73 o                         
   3  11   2        252.36        214.92        14.49 o                         
   4  11   2         77.57         71.09        11.57 o                         
   5  11   2          5.07          5.99        12.10 o                         
   6  11   2          1.47         -5.32         7.82 o                         
   7  11   2       1501.73       1437.58        32.75 o                         
   8  11   2         51.43         42.68        10.20 o                         
   9  11   2        679.74        658.66        20.50 o                         
  -5  12   2         32.08         34.82         7.82 o                         
  -4  12   2        258.47        278.13        12.29 o                         
  -3  12   2        521.00        551.68        23.59 o                         
  -2  12   2        185.18        210.04        16.31 o                         
  -1  12   2        964.25       1019.81        51.68 o                         
   0  12   2          0.63         18.65         5.76 o                         
   1  12   2        369.07        306.15        19.53 o                         
   2  12   2        104.71        135.16        14.62 o                         
   3  12   2          1.87         -6.21        11.79 o                         
   4  12   2        303.12        276.48        26.63 o                         
   5  12   2        493.41        367.87        28.83 o                         
   6  12   2         61.26         59.87        13.93 o                         
   7  12   2         77.68         52.41         7.48 o                         
   8  12   2         75.51         96.27        12.10 o                         
  -4  13   2         28.30         16.86         5.86 o                         
  -3  13   2          4.20          3.21         7.45 o                         
  -2  13   2        113.38        107.03        16.37 o                         
  -1  13   2          3.64          6.23         9.77 o                         
   0  13   2        331.00        418.11        20.73 o                         
   1  13   2         66.12         66.91         9.94 o                         
   2  13   2         22.03         33.35        13.56 o                         
   3  13   2        110.99        130.00        19.43 o                         
   4  13   2         15.43         27.49        13.68 o                         
   5  13   2          0.51         -5.50        10.63 o                         
   6  13   2         18.50         24.92         8.55 o                         
   7  13   2        407.39        421.14        19.55 o                         
  -2  14   2          6.12          3.69         4.21 o                         
  -1  14   2        874.84        856.50        23.86 o                         
   0  14   2         52.95         78.48        11.12 o                         
   1  14   2         97.09         70.13        13.44 o                         
   2  14   2         18.91         10.14         8.80 o                         
   3  14   2          2.36          5.01         8.80 o                         
   4  14   2         69.87         77.22        12.58 o                         
   5  14   2         29.46          9.53         7.57 o                         
   6  14   2          0.31         -4.28         5.38 o                         
   2  15   2        192.21        230.06        15.76 o                         
   3  15   2       1070.50       1194.88        36.65 o                         
   4  15   2         57.87         53.02         8.31 o                         
  -3 -13   3         49.68         67.44         9.77 o                         
  -2 -13   3         28.90         31.37         6.56 o                         
  -1 -13   3        131.60        134.47        10.50 o                         
   0 -13   3        248.68        274.18        13.05 o                         
   1 -13   3        731.31        921.82        32.74 o                         
  -5 -12   3         47.64         23.82        11.12 o                         
  -4 -12   3          0.01         -4.22         7.76 o                         
  -3 -12   3          0.23         -1.66         6.22 o                         
  -2 -12   3          9.67         15.60         7.94 o                         
  -1 -12   3        138.25        101.26        12.40 o                         
   0 -12   3         14.78         10.20         7.09 o                         
   1 -12   3         12.45          0.61        10.51 o                         
   2 -12   3          5.60          2.24         5.71 o                         
   3 -12   3        119.67        113.32         8.69 o                         
  -7 -11   3        226.36        227.74        17.96 o                         
  -6 -11   3         19.90         24.68        11.48 o                         
  -5 -11   3          1.85         -3.18        12.71 o                         
  -4 -11   3          0.91          4.66         6.22 o                         
  -3 -11   3        109.78         90.79         9.99 o                         
  -2 -11   3         69.90         81.59        11.40 o                         
  -1 -11   3        533.77        547.67        25.14 o                         
   0 -11   3         13.91          4.94         7.99 o                         
   1 -11   3        156.08        179.33        14.89 o                         
   2 -11   3        207.26        229.43        16.06 o                         
   3 -11   3        419.56        390.31        19.12 o                         
   4 -11   3         13.77         15.79         9.53 o                         
   5 -11   3        666.68        730.12        39.46 o                         
  -8 -10   3         15.78         13.20         7.21 o                         
  -7 -10   3        289.60        312.04        26.02 o                         
  -6 -10   3          1.01         20.77        14.78 o                         
  -5 -10   3        772.46        728.90        46.43 o                         
  -4 -10   3          9.20         14.93         7.44 o                         
  -3 -10   3        122.65        125.96        10.27 o                         
  -2 -10   3         91.60         55.99        11.25 o                         
  -1 -10   3       1797.84       1636.24        52.28 o                         
   0 -10   3        176.71        173.18        12.33 o                         
   1 -10   3          7.98          5.62         4.29 o                         
   2 -10   3         57.99         16.92        11.30 o                         
   3 -10   3        349.18        434.81        18.69 o                         
   4 -10   3         38.68         34.26         9.19 o                         
   5 -10   3         31.62          3.47         8.00 o                         
   6 -10   3         37.44         44.23         6.78 o                         
  -8  -9   3         63.85         58.03        13.81 o                         
  -7  -9   3         45.30         51.06        11.54 o                         
  -6  -9   3         70.56         85.81        14.16 o                         
  -5  -9   3          5.42          3.58        11.22 o                         
  -4  -9   3        243.66        179.12        12.19 o                         
  -3  -9   3        177.27        150.48        10.62 o                         
  -2  -9   3         36.13         34.45        14.78 o                         
  -1  -9   3       5299.96       5399.90        66.65 o                         
   0  -9   3        125.02        141.41         9.56 o                         
   1  -9   3       1606.01       1540.07        27.13 o                         
   2  -9   3         44.46         76.84         6.87 o                         
   3  -9   3       1359.88       1583.28        35.29 o                         
   4  -9   3         26.26         52.34         9.37 o                         
   5  -9   3        289.44        304.90        16.86 o                         
   6  -9   3          0.58          0.30         4.06 o                         
   7  -9   3          1.21          2.30         5.78 o                         
  -9  -8   3         32.43         33.72         9.65 o                         
  -8  -8   3        171.88        168.38        15.62 o                         
  -7  -8   3        485.80        453.68        39.22 o                         
  -6  -8   3         98.15        118.83        16.34 o                         
  -5  -8   3       1870.90       1929.20        44.75 o                         
  -4  -8   3        344.65        320.59        27.49 o                         
  -3  -8   3       7117.97       7033.08       154.80 o                         
  -2  -8   3        298.00        315.27        14.22 o                         
  -1  -8   3        988.32       1009.67        22.15 o                         
   0  -8   3        673.27        555.54        17.46 o                         
   1  -8   3        104.74         75.96         7.92 o                         
   2  -8   3        187.47        141.34         8.83 o                         
   3  -8   3         78.62         70.90         7.42 o                         
   4  -8   3         17.86          8.54         5.59 o                         
   5  -8   3        372.08        355.90        19.67 o                         
   6  -8   3        101.93         58.31         6.65 o                         
   7  -8   3        404.63        482.11        16.56 o                         
   8  -8   3          4.02          6.53         4.16 o                         
  -9  -7   3         70.58        108.86        16.13 o                         
  -8  -7   3         26.62         18.76         8.00 o                         
  -7  -7   3         50.18         48.77        15.46 o                         
  -6  -7   3        339.07        371.99        16.73 o                         
  -5  -7   3         12.76         15.94         7.88 o                         
  -4  -7   3       1410.49       1352.92        35.07 o                         
  -3  -7   3       4765.03       4698.11        54.51 o                         
  -2  -7   3       1068.99        959.04        23.42 o                         
  -1  -7   3        618.28        713.60        20.34 o                         
   0  -7   3        398.75        472.38        13.81 o                         
   1  -7   3        484.35        443.03        15.43 o                         
   2  -7   3        435.56        370.45        14.58 o                         
   3  -7   3          4.36         -0.38         4.73 o                         
   4  -7   3         63.81         79.69        10.96 o                         
   5  -7   3         14.25         14.74         3.67 o                         
   6  -7   3        435.85        347.36        14.62 o                         
   7  -7   3         49.06         28.39         7.06 o                         
   8  -7   3          0.49         -1.91         3.55 o                         
  -9  -6   3          4.84          4.89         9.01 o                         
  -8  -6   3         71.45         82.40        10.83 o                         
  -7  -6   3        403.17        392.10        20.32 o                         
  -6  -6   3        160.08        169.86         9.49 o                         
  -5  -6   3        589.49        544.43        19.73 o                         
  -4  -6   3       3197.77       3166.19        42.28 o                         
  -3  -6   3         78.37         67.46         5.99 o                         
  -2  -6   3        468.23        380.14        13.87 o                         
  -1  -6   3        259.40        312.42        11.15 o                         
   0  -6   3        209.04        159.19         6.71 o                         
   1  -6   3         15.80         12.97         4.59 o                         
   2  -6   3        456.59        381.49        11.24 o                         
   3  -6   3        240.69        252.29         9.42 o                         
   4  -6   3        289.16        330.56        15.77 o                         
   5  -6   3        140.48        137.71        16.07 o                         
   6  -6   3         41.71         37.19         4.91 o                         
   7  -6   3        587.53        528.80        15.57 o                         
   8  -6   3         80.18        101.84         7.58 o                         
   9  -6   3        213.84        172.79        13.61 o                         
 -10  -5   3         51.46         50.09         9.41 o                         
  -9  -5   3        254.38        257.13        19.79 o                         
  -8  -5   3        272.67        275.99        16.77 o                         
  -7  -5   3         58.41         51.65         6.84 o                         
  -6  -5   3        487.94        465.14        21.44 o                         
  -5  -5   3         97.29         88.63         7.67 o                         
  -4  -5   3        121.47        126.50         8.06 o                         
  -3  -5   3        665.05        669.64        20.00 o                         
  -2  -5   3        437.40        409.58        15.18 o                         
  -1  -5   3         59.19         31.54         3.94 o                         
   0  -5   3       2668.55       2550.24        38.82 o                         
   1  -5   3       1529.46       1371.15        18.76 o                         
   2  -5   3        133.24        112.99         5.92 o                         
   3  -5   3       1333.67       1327.93        22.45 o                         
   4  -5   3       3447.58       3125.68        50.15 o                         
   5  -5   3         17.49         24.76         7.53 o                         
   6  -5   3         84.11         58.65         5.38 o                         
   7  -5   3         17.66          9.81         4.94 o                         
   8  -5   3         26.99         33.10         6.17 o                         
   9  -5   3         82.12        146.74         7.87 o                         
 -10  -4   3         86.57         58.52        14.66 o                         
  -9  -4   3         88.41         84.19         9.86 o                         
  -8  -4   3         77.55         43.37        15.15 o                         
  -7  -4   3        449.90        401.23        15.45 o                         
  -6  -4   3        671.23        691.35        19.80 o                         
  -5  -4   3        205.78        213.51        10.83 o                         
  -4  -4   3        760.02        751.31        17.16 o                         
  -3  -4   3         25.21         45.85         6.44 o                         
  -2  -4   3        923.13        850.85        18.88 o                         
  -1  -4   3       1252.80       1460.49        24.96 o                         
   0  -4   3       1415.63       1728.55        16.98 o                         
   1  -4   3       2719.70       2994.95        25.42 o                         
   2  -4   3       9954.52      10591.43        79.49 o                         
   3  -4   3       1026.20       1070.28        17.00 o                         
   4  -4   3        155.39        106.53         6.51 o                         
   5  -4   3         81.35         72.81         6.31 o                         
   6  -4   3         55.68         16.40         9.04 o                         
   7  -4   3         59.92         39.62         4.90 o                         
   8  -4   3        386.14        392.13        12.61 o                         
   9  -4   3          1.70         10.32         3.56 o                         
  10  -4   3        142.73        139.58         8.98 o                         
 -10  -3   3         10.39         12.10        10.14 o                         
  -9  -3   3         44.12         32.61         9.47 o                         
  -8  -3   3        403.16        332.81        30.30 o                         
  -7  -3   3        464.69        441.76        16.12 o                         
  -6  -3   3        237.11        209.24        10.97 o                         
  -5  -3   3         90.41         78.20         8.14 o                         
  -4  -3   3         19.15         15.21         3.84 o                         
  -3  -3   3        339.69        374.66        10.72 o                         
  -2  -3   3        806.92        790.86        18.97 o                         
  -1  -3   3       5330.99       6037.64        69.54 o                         
   0  -3   3       2501.03       3050.99        43.49 o                         
   1  -3   3       4245.56       4309.56        42.70 o                         
   2  -3   3       2175.15       2435.55        22.87 o                         
   3  -3   3          0.53          7.28         2.87 o                         
   4  -3   3       1836.99       1923.49        29.61 o                         
   5  -3   3         88.75         87.01         6.52 o                         
   6  -3   3        114.05        124.15        10.93 o                         
   7  -3   3        362.96        342.26        10.09 o                         
   8  -3   3          9.38         16.42         3.92 o                         
   9  -3   3        329.22        319.92        12.27 o                         
  10  -3   3        874.56       1020.04        19.09 o                         
 -10  -2   3        137.98        173.39         8.41 o                         
  -9  -2   3        212.74        209.50        15.89 o                         
  -8  -2   3       1934.72       2007.71        57.41 o                         
  -7  -2   3         37.69         58.54        12.24 o                         
  -6  -2   3        147.78        149.62         9.41 o                         
  -5  -2   3          0.26          6.66         5.45 o                         
  -4  -2   3          0.73          9.95         4.54 o                         
  -3  -2   3          4.45          1.39         2.40 o                         
  -2  -2   3        463.24        598.38        10.13 o                         
  -1  -2   3         26.12         19.74         6.20 o                         
   0  -2   3      11342.80      11655.40        93.30 o                         
   1  -2   3       2270.80       2534.87        27.85 o                         
   2  -2   3        270.04        236.69         7.35 o                         
   3  -2   3        706.63        789.30        12.28 o                         
   4  -2   3        632.52        681.48        14.08 o                         
   5  -2   3        468.16        428.55        15.28 o                         
   6  -2   3        208.24        220.26        16.91 o                         
   7  -2   3          1.47          4.79         6.78 o                         
   8  -2   3        423.08        368.20        10.30 o                         
   9  -2   3         39.18         32.23         5.48 o                         
  10  -2   3         16.21         18.47         3.98 o                         
 -10  -1   3        103.71         95.08         6.38 o                         
  -9  -1   3          0.11         -5.38         7.18 o                         
  -8  -1   3        610.96        518.00        22.12 o                         
  -7  -1   3        338.48        362.54        16.09 o                         
  -6  -1   3       2149.26       2147.27        45.50 o                         
  -5  -1   3         17.18         18.09         4.14 o                         
  -4  -1   3        339.28        373.36        10.92 o                         
  -3  -1   3        312.85        335.15         7.86 o                         
  -2  -1   3        352.95        429.63         9.44 o                         
  -1  -1   3         44.50         20.95         2.99 o                         
   0  -1   3        126.15        100.13         6.05 o                         
   1  -1   3          0.21          1.30         4.07 o                         
   2  -1   3       3418.17       3639.65        90.74 o                         
   3  -1   3        333.53        450.23        11.49 o                         
   4  -1   3        409.12        434.69        10.52 o                         
   5  -1   3         13.49         13.35         4.74 o                         
   6  -1   3        533.47        555.49        23.26 o                         
   7  -1   3         45.62         66.97         9.63 o                         
   8  -1   3       1180.10       1167.21        19.72 o                         
   9  -1   3         45.33         42.75         6.03 o                         
  10  -1   3         48.22         38.37         5.40 o                         
  11  -1   3          0.94          4.70         8.25 o                         
 -10   0   3         46.87         35.38         4.85 o                         
  -9   0   3          2.44          5.44         6.01 o                         
  -8   0   3         62.15         47.17         8.93 o                         
  -7   0   3        265.05        285.13        22.50 o                         
  -6   0   3        181.53        168.50        10.37 o                         
  -5   0   3          0.66          4.08         4.24 o                         
  -4   0   3         72.04         78.68         5.35 o                         
  -3   0   3        474.44        490.72        13.56 o                         
  -2   0   3       2190.21       2302.48        28.53 o                         
  -1   0   3        472.89        479.35        15.84 o                         
   0   0   3       1243.86       1375.19        30.84 o                         
   1   0   3          3.62          1.54         4.61 o                         
   2   0   3       2467.21       2915.76        55.12 o                         
   3   0   3        178.91        271.43        18.94 o                         
   4   0   3       5707.89       5697.53        61.27 o                         
   5   0   3          0.57          7.68         3.80 o                         
   6   0   3        107.39         94.55         8.67 o                         
   7   0   3        397.98        466.68        20.03 o                         
   8   0   3       1466.18       1566.81        24.61 o                         
   9   0   3        844.35        860.42        19.28 o                         
  10   0   3         15.28         18.28         4.88 o                         
  11   0   3        191.25        215.53         9.30 o                         
 -10   1   3         22.89         22.83         5.15 o                         
  -9   1   3         19.22         18.81         6.19 o                         
  -8   1   3        233.40        227.27        14.62 o                         
  -7   1   3        143.78        157.75        12.41 o                         
  -6   1   3         29.96         45.18         6.82 o                         
  -5   1   3         76.38         79.80         7.35 o                         
  -4   1   3       2888.41       3140.87        34.23 o                         
  -3   1   3       1035.11       1130.22        18.27 o                         
  -2   1   3       4925.01       5284.04        76.93 o                         
  -1   1   3        365.22        365.37        15.93 o                         
   0   1   3       3893.59       3871.81        90.95 o                         
   1   1   3        260.57        256.13        11.29 o                         
   2   1   3      20417.79      21733.03       490.11 o                         
   3   1   3        579.67        658.06        17.74 o                         
   4   1   3        662.55        616.48        15.21 o                         
   5   1   3        106.87        122.75         6.36 o                         
   6   1   3        211.85        170.16        11.63 o                         
   7   1   3          7.24         81.31        60.72 o                         
   8   1   3       1773.15       1685.97        48.62 o                         
   9   1   3         87.46         87.62         7.58 o                         
  10   1   3        303.58        292.99        10.56 o                         
  11   1   3          4.65          9.53         4.85 o                         
 -10   2   3          3.57          5.06         4.68 o                         
  -9   2   3        134.72        145.35         8.40 o                         
  -8   2   3         14.58          8.92         7.14 o                         
  -7   2   3        144.81        118.60         9.00 o                         
  -6   2   3        618.90        664.73        27.06 o                         
  -5   2   3         59.79         73.22         7.18 o                         
  -4   2   3        221.37        186.23         7.83 o                         
  -3   2   3        101.15        106.31         5.84 o                         
  -2   2   3         69.69         75.14        13.08 o                         
  -1   2   3         11.35         20.11         8.65 o                         
   0   2   3      32190.52      33267.88       378.49 o                         
   1   2   3         22.17         10.64         5.67 o                         
   2   2   3      20613.26      20968.15       201.08 o                         
   3   2   3         65.46         82.73         6.46 o                         
   4   2   3        485.69        398.96         9.25 o                         
   5   2   3        208.71        202.63         8.50 o                         
   6   2   3        805.16        812.03        23.13 o                         
   7   2   3          0.14         -0.18         8.74 o                         
   8   2   3        503.13        536.98        72.82 o                         
   9   2   3         56.13         50.79         7.12 o                         
  10   2   3        188.82        217.08         9.38 o                         
  11   2   3          6.91         -5.77         5.77 o                         
 -10   3   3          0.33          0.24         6.35 o                         
  -9   3   3         62.96         87.80         6.63 o                         
  -8   3   3        269.51        244.57        10.18 o                         
  -7   3   3        308.43        265.24        10.06 o                         
  -6   3   3       1942.79       2088.93        72.82 o                         
  -5   3   3          3.36          2.01         5.59 o                         
  -4   3   3       6033.49       6333.83        64.73 o                         
  -3   3   3        130.59        166.19         7.87 o                         
  -2   3   3       1434.07       1692.19        26.71 o                         
  -1   3   3        340.45        380.83        22.96 o                         
   0   3   3       9700.86      11031.37       134.16 o                         
   1   3   3        400.93        610.83        44.66 o                         
   2   3   3      21104.88      22694.39       133.52 o                         
   3   3   3        290.05        308.70        19.00 o                         
   4   3   3       7631.69       8177.61        61.43 o                         
   5   3   3        434.65        473.11        11.76 o                         
   6   3   3       3445.09       3620.70        49.41 o                         
   7   3   3         62.80         71.55         7.57 o                         
   8   3   3       5721.13       5932.69       102.13 o                         
   9   3   3        215.81        209.42        14.53 o                         
  10   3   3       1168.30       1270.93        23.83 o                         
  11   3   3         72.28         88.60         6.62 o                         
  -9   4   3        336.32        324.54        13.03 o                         
  -8   4   3        129.66        107.48         8.49 o                         
  -7   4   3        105.10        100.79         8.16 o                         
  -6   4   3        900.19        937.87        79.11 o                         
  -5   4   3        147.84        133.73        10.26 o                         
  -4   4   3        237.82        229.35        10.53 o                         
  -3   4   3        306.01        255.08         9.99 o                         
  -2   4   3       6166.21       6972.32        62.03 o                         
  -1   4   3        135.84        133.34        10.15 o                         
   0   4   3       9324.71       9784.61       158.22 o                         
   1   4   3        341.43        472.34        10.63 o                         
   2   4   3       2159.46       2197.10        23.21 o                         
   3   4   3         34.29         33.55         3.20 o                         
   4   4   3        383.16        401.10         9.66 o                         
   5   4   3        322.05        363.04         9.61 o                         
   6   4   3        230.54        252.14        11.68 o                         
   7   4   3         22.64         34.33         5.87 o                         
   8   4   3        172.44        166.25        12.83 o                         
   9   4   3        150.53        176.47        17.55 o                         
  10   4   3        283.26        257.35        18.08 o                         
  11   4   3         34.71         42.17         6.27 o                         
  -9   5   3         66.74         49.84         7.26 o                         
  -8   5   3        115.18        104.53         8.69 o                         
  -7   5   3         10.26          5.28         5.67 o                         
  -6   5   3        395.71        346.12        11.28 o                         
  -5   5   3        231.08        243.11        13.91 o                         
  -4   5   3        590.98        545.14        19.07 o                         
  -3   5   3          0.06         -1.89         4.29 o                         
  -2   5   3       2854.47       2990.13        32.15 o                         
  -1   5   3          0.07         -2.33         4.46 o                         
   0   5   3         35.53         26.38         4.92 o                         
   1   5   3        903.84       1046.82        17.18 o                         
   2   5   3       4684.32       5358.51        35.60 o                         
   3   5   3        419.58        531.30        10.25 o                         
   4   5   3       1666.33       1632.22        21.76 o                         
   5   5   3        389.04        422.06        12.02 o                         
   6   5   3        198.92        165.09         7.87 o                         
   7   5   3       1295.61       1183.99        25.86 o                         
   8   5   3        648.11        610.83        17.17 o                         
   9   5   3        157.56        120.44        16.34 o                         
  10   5   3          2.58          2.80        24.44 o                         
  11   5   3        787.69        773.85        24.42 o                         
  -9   6   3         17.34         21.87         6.48 o                         
  -8   6   3         13.47         10.18         5.65 o                         
  -7   6   3         85.28         92.43         8.89 o                         
  -6   6   3        123.47        106.91         7.01 o                         
  -5   6   3        210.44        221.46        13.83 o                         
  -4   6   3          0.05         -4.87         4.87 o                         
  -3   6   3        518.52        492.65        14.77 o                         
  -2   6   3       4218.98       4196.57        55.83 o                         
  -1   6   3       1211.12       1279.31        32.43 o                         
   0   6   3       5167.26       5360.96        54.79 o                         
   1   6   3       3161.71       3523.64        46.49 o                         
   2   6   3        120.22        182.19         6.10 o                         
   3   6   3        667.67        657.88        10.64 o                         
   4   6   3        227.48        238.56         7.30 o                         
   5   6   3        294.81        367.68        21.87 o                         
   6   6   3        140.41        143.88         8.25 o                         
   7   6   3        891.31        853.29        23.56 o                         
   8   6   3        311.66        317.44        14.46 o                         
   9   6   3         88.23         66.58        13.13 o                         
  10   6   3         51.65         66.31        12.17 o                         
  11   6   3       1238.26       1336.55        82.29 o                         
  -8   7   3        116.15        137.57         8.93 o                         
  -7   7   3        357.94        355.53        13.79 o                         
  -6   7   3         76.63         46.54         8.11 o                         
  -5   7   3        106.18         76.62         5.88 o                         
  -4   7   3         61.85         59.74         8.04 o                         
  -3   7   3         13.06         10.62         4.16 o                         
  -2   7   3        276.79        254.78        20.66 o                         
  -1   7   3          4.31         -0.52         5.25 o                         
   0   7   3       3957.02       4334.30        49.36 o                         
   1   7   3       1638.03       1660.83        31.51 o                         
   2   7   3        863.23        724.04        12.04 o                         
   3   7   3        109.16        124.20         5.37 o                         
   4   7   3       1924.23       1951.88        23.40 o                         
   5   7   3         43.43         52.25         7.24 o                         
   6   7   3          0.86          2.79         3.93 o                         
   7   7   3          0.24          6.43         5.45 o                         
   8   7   3          3.78          0.04         6.33 o                         
   9   7   3        373.98        377.94        24.93 o                         
  10   7   3         87.01         79.60        11.65 o                         
  11   7   3          3.29          8.19         8.06 o                         
  -8   8   3        217.10        208.76        10.59 o                         
  -7   8   3          0.57          5.41         4.07 o                         
  -6   8   3        313.11        308.27        12.63 o                         
  -5   8   3         16.95         16.14         3.65 o                         
  -4   8   3          4.97          8.93         5.70 o                         
  -3   8   3         66.40         76.58         8.68 o                         
  -2   8   3         26.30         23.08         5.93 o                         
  -1   8   3       1121.16       1248.97        29.73 o                         
   0   8   3       1146.23       1339.90        25.70 o                         
   1   8   3        341.90        238.61        10.52 o                         
   2   8   3       1445.72       1485.05        22.23 o                         
   3   8   3        128.42         97.66         5.65 o                         
   4   8   3        195.37        161.37         7.02 o                         
   5   8   3        478.82        479.88        16.17 o                         
   6   8   3          6.19          4.85         4.83 o                         
   7   8   3          2.31          7.34         4.57 o                         
   8   8   3         59.60         73.00        13.99 o                         
   9   8   3        136.67        120.80        12.30 o                         
  10   8   3        172.45        210.98        15.94 o                         
  -7   9   3        150.18        120.23        12.10 o                         
  -6   9   3         59.13         58.27         6.33 o                         
  -5   9   3        338.88        317.60        13.66 o                         
  -4   9   3         11.63         11.51         5.35 o                         
  -3   9   3        268.54        275.74        14.56 o                         
  -2   9   3         63.13         56.81         7.88 o                         
  -1   9   3        515.03        453.75        18.98 o                         
   0   9   3         82.42         92.89         9.51 o                         
   1   9   3          2.95          6.23         5.59 o                         
   2   9   3          7.75         11.58         3.91 o                         
   3   9   3       3377.52       3544.44        43.67 o                         
   4   9   3         10.07          6.34         4.05 o                         
   5   9   3       2428.27       2212.57        50.33 o                         
   6   9   3          1.51         -3.83         4.32 o                         
   7   9   3        662.53        606.72        16.71 o                         
   8   9   3        302.10        233.78        19.21 o                         
   9   9   3         33.26         34.33        10.97 o                         
  10   9   3        123.15         94.06        10.49 o                         
  -6  10   3         16.07         32.14         5.48 o                         
  -5  10   3        206.23        246.83        10.12 o                         
  -4  10   3        198.75        217.58        13.34 o                         
  -3  10   3        188.19        176.09         8.58 o                         
  -2  10   3         53.85         70.76         6.69 o                         
  -1  10   3        580.72        746.32        24.37 o                         
   0  10   3        587.47        608.09        16.75 o                         
   1  10   3        184.14        158.59        10.58 o                         
   2  10   3        140.29        160.68        11.82 o                         
   3  10   3        412.60        403.07        15.72 o                         
   4  10   3        665.64        689.93        23.98 o                         
   5  10   3         10.28          3.08         6.51 o                         
   6  10   3         99.56         93.72         8.86 o                         
   7  10   3        363.87        357.61        17.85 o                         
   8  10   3         17.64         19.46         9.35 o                         
   9  10   3         55.83         68.78        16.37 o                         
  10  10   3         27.07         18.45         9.04 o                         
  -6  11   3         11.09         25.53         6.60 o                         
  -5  11   3        166.10        216.69        10.94 o                         
  -4  11   3         42.83         44.51        10.99 o                         
  -3  11   3         29.15         37.88         9.92 o                         
  -2  11   3        446.22        414.51        23.49 o                         
  -1  11   3        136.99        113.37         8.09 o                         
   0  11   3        785.83        730.86        17.28 o                         
   1  11   3        115.23        144.19         8.16 o                         
   2  11   3        174.06        150.19         9.45 o                         
   3  11   3        914.23        749.83        21.90 o                         
   4  11   3        311.74        405.04        23.84 o                         
   5  11   3       1043.17       1020.21        35.85 o                         
   6  11   3        479.02        492.49        33.35 o                         
   7  11   3        391.82        454.35        22.45 o                         
   8  11   3          3.19         12.78         8.43 o                         
   9  11   3         31.70         34.14         7.11 o                         
  -5  12   3       1296.32       1453.41        40.68 o                         
  -4  12   3         23.75         14.85         5.13 o                         
  -3  12   3        436.62        480.20        17.93 o                         
  -2  12   3         11.07          6.40         8.55 o                         
  -1  12   3         56.33         70.66        21.93 o                         
   0  12   3          0.03          2.82         8.09 o                         
   1  12   3         51.07         63.90         8.71 o                         
   2  12   3         42.92         17.84         7.60 o                         
   3  12   3        115.31        121.76        13.65 o                         
   4  12   3        512.75        494.45        35.43 o                         
   5  12   3        396.68        367.02        29.57 o                         
   6  12   3         22.18         19.55        11.12 o                         
   7  12   3       1021.40        985.60        40.68 o                         
   8  12   3         85.54        117.29        14.17 o                         
  -4  13   3         14.91         25.29         7.09 o                         
  -3  13   3        148.28        155.31        11.49 o                         
  -2  13   3          0.45         -2.09         6.40 o                         
  -1  13   3        284.67        275.87        26.02 o                         
   0  13   3         48.95         35.92        12.83 o                         
   1  13   3          0.85          3.57         7.49 o                         
   2  13   3         27.97         14.54        12.34 o                         
   3  13   3         32.81         29.44        12.34 o                         
   4  13   3          0.50         -2.57        11.24 o                         
   5  13   3        494.10        587.06        34.70 o                         
   6  13   3          8.13          0.73         8.67 o                         
   7  13   3        409.33        418.21        22.36 o                         
  -2  14   3          8.16          3.58         4.73 o                         
  -1  14   3         10.79          3.00         9.10 o                         
   0  14   3         18.19         30.91        10.75 o                         
   1  14   3         19.24         30.12        13.68 o                         
   2  14   3         23.19          8.55         9.04 o                         
   3  14   3         34.68         45.82        13.07 o                         
   4  14   3          7.98          6.72         9.29 o                         
   5  14   3          1.82         -9.77         9.77 o                         
   6  14   3         51.42         52.17         9.41 o                         
   1  15   3        605.43        638.37        24.19 o                         
   2  15   3         32.53         61.58         9.41 o                         
   3  15   3        159.94        151.01        13.68 o                         
   4  15   3          0.61          2.93         6.60 o                         
  -2 -13   4         78.26         65.25         6.38 o                         
  -1 -13   4        675.45        673.08        37.26 o                         
   0 -13   4        182.14        221.75        15.39 o                         
  -4 -12   4        114.24        132.19        12.95 o                         
  -3 -12   4        394.58        407.97        24.56 o                         
  -2 -12   4         76.47         46.18         8.67 o                         
  -1 -12   4          7.82         13.83         6.90 o                         
   0 -12   4          2.71         -6.28         6.28 o                         
   1 -12   4        406.46        378.76        16.13 o                         
   2 -12   4          0.03          2.20         7.45 o                         
   3 -12   4         36.54         31.64         7.09 o                         
  -6 -11   4        297.95        313.63        23.34 o                         
  -5 -11   4        260.23        253.15        24.31 o                         
  -4 -11   4         42.12         58.09         9.66 o                         
  -3 -11   4        155.20        149.86        11.02 o                         
  -2 -11   4         41.28         71.37        10.28 o                         
  -1 -11   4        644.11        752.79        28.42 o                         
   0 -11   4         83.48         71.12        10.63 o                         
   1 -11   4        356.87        361.18        19.34 o                         
   2 -11   4         49.18         56.06        14.84 o                         
   3 -11   4         14.15          4.29         5.93 o                         
   4 -11   4          9.08         25.16         4.73 o                         
  -7 -10   4        405.82        414.67        26.39 o                         
  -6 -10   4          3.64          6.48        11.61 o                         
  -5 -10   4         13.45         11.85        14.42 o                         
  -4 -10   4         15.93          4.90         6.62 o                         
  -3 -10   4         60.34         71.84         9.03 o                         
  -2 -10   4         95.79        104.37         9.82 o                         
  -1 -10   4         62.34         42.06        10.57 o                         
   0 -10   4        123.34        104.47        12.69 o                         
   1 -10   4        963.75        989.04        33.68 o                         
   2 -10   4        194.59        237.41        19.18 o                         
   3 -10   4        258.68        376.64        16.46 o                         
   4 -10   4          7.92          4.71        19.49 o                         
   5 -10   4        470.99        563.94        51.31 o                         
   6 -10   4         28.49         24.86        11.30 o                         
  -8  -9   4          0.03         -0.61         7.57 o                         
  -7  -9   4        264.15        245.33        24.31 o                         
  -6  -9   4        127.31         94.81        19.18 o                         
  -5  -9   4         80.53         87.36        20.77 o                         
  -4  -9   4        112.49        136.12        12.13 o                         
  -3  -9   4        543.73        472.78        21.53 o                         
  -2  -9   4        258.34        240.60        13.59 o                         
  -1  -9   4         47.89         41.71         7.69 o                         
   0  -9   4        315.53        327.36        13.32 o                         
   1  -9   4          7.76          3.22         4.31 o                         
   2  -9   4         11.43          5.78         5.71 o                         
   3  -9   4        252.90        345.13        38.55 o                         
   4  -9   4          4.69         -2.13         7.03 o                         
   5  -9   4         14.84          6.94         4.40 o                         
   6  -9   4          5.35          1.00         5.24 o                         
   7  -9   4          0.58         -2.75         3.59 o                         
  -8  -8   4          1.74          4.40         9.65 o                         
  -7  -8   4        203.89        169.08        16.94 o                         
  -6  -8   4        164.19        139.28        16.63 o                         
  -5  -8   4        227.66        241.78        13.45 o                         
  -4  -8   4        298.79        308.90        15.00 o                         
  -3  -8   4          4.50         -7.82         9.65 o                         
  -2  -8   4       1793.73       1737.19        46.98 o                         
  -1  -8   4         78.97         69.46        11.03 o                         
   0  -8   4         88.35        124.55         8.46 o                         
   1  -8   4        158.90        109.59         9.09 o                         
   2  -8   4         11.87         20.17         4.74 o                         
   3  -8   4        356.05        277.46        13.77 o                         
   4  -8   4         65.26         66.90         7.26 o                         
   5  -8   4        848.99        762.66        25.36 o                         
   6  -8   4         31.60         63.62         6.47 o                         
   7  -8   4        217.61        244.69        21.08 o                         
  -9  -7   4          0.08         -8.31         8.31 o                         
  -8  -7   4        144.64        147.70        11.19 o                         
  -7  -7   4        314.09        338.99        17.88 o                         
  -6  -7   4         41.98         48.43        11.86 o                         
  -5  -7   4       2961.90       2899.67        56.20 o                         
  -4  -7   4       1523.88       1488.97        46.11 o                         
  -3  -7   4       1774.05       1811.85        49.23 o                         
  -2  -7   4         95.86        148.42        14.56 o                         
  -1  -7   4        306.07        339.67        17.34 o                         
   0  -7   4         15.76         45.49         6.14 o                         
   1  -7   4         83.61         69.97         6.52 o                         
   2  -7   4         30.13         27.41         5.05 o                         
   3  -7   4        237.68        231.98        16.09 o                         
   4  -7   4         75.48         56.42         8.24 o                         
   5  -7   4        285.45        309.69        31.76 o                         
   6  -7   4        229.28        291.20        11.53 o                         
   7  -7   4        203.65        182.04         9.86 o                         
   8  -7   4         71.42         81.45         6.67 o                         
  -9  -6   4        280.89        287.01        15.20 o                         
  -8  -6   4         36.73         42.52         8.37 o                         
  -7  -6   4        564.80        550.98        23.62 o                         
  -6  -6   4          3.64          5.81         7.91 o                         
  -5  -6   4        234.79        226.74        21.89 o                         
  -4  -6   4        119.17        128.93         9.47 o                         
  -3  -6   4       1131.14       1223.15        26.46 o                         
  -2  -6   4        283.75        223.67         9.93 o                         
  -1  -6   4       2274.86       2170.61        31.77 o                         
   0  -6   4         13.47         19.14         4.39 o                         
   1  -6   4        216.87        193.01        10.96 o                         
   2  -6   4        796.47        862.18        19.10 o                         
   3  -6   4        686.95        565.61        20.97 o                         
   4  -6   4       1246.22        972.99        34.17 o                         
   5  -6   4        646.97        596.85        15.39 o                         
   6  -6   4        443.51        448.59        13.09 o                         
   7  -6   4        186.40        154.04         8.92 o                         
   8  -6   4         61.92         76.33         6.73 o                         
   9  -6   4         61.69         29.22        25.78 o                         
  -9  -5   4        103.62        136.27        13.50 o                         
  -8  -5   4        258.29        237.21        15.55 o                         
  -7  -5   4         94.96         90.73        10.52 o                         
  -6  -5   4        432.52        404.28        14.33 o                         
  -5  -5   4       1211.96       1158.01        25.60 o                         
  -4  -5   4        189.02        180.14        11.09 o                         
  -3  -5   4       2172.10       2272.93        29.86 o                         
  -2  -5   4        106.75        157.69         8.80 o                         
  -1  -5   4       3016.87       3097.70        31.50 o                         
   0  -5   4       1541.77       1537.23        24.09 o                         
   1  -5   4        132.88        137.01         7.19 o                         
   2  -5   4         37.99         30.24         4.37 o                         
   3  -5   4         59.70         46.57         6.56 o                         
   4  -5   4        460.33        363.64        16.33 o                         
   5  -5   4        254.62        244.64        13.66 o                         
   6  -5   4          2.61          1.71         4.06 o                         
   7  -5   4        424.46        402.11        12.82 o                         
   8  -5   4        359.05        309.35        13.10 o                         
   9  -5   4        335.17        423.41        11.99 o                         
 -10  -4   4         65.45         75.87        11.24 o                         
  -9  -4   4          6.31          5.06        11.24 o                         
  -8  -4   4          0.47          2.20         6.83 o                         
  -7  -4   4         23.15         15.26         5.31 o                         
  -6  -4   4         63.83         55.91         7.62 o                         
  -5  -4   4          4.40          2.39         5.78 o                         
  -4  -4   4        462.52        419.39        15.89 o                         
  -3  -4   4          4.50          2.78         3.19 o                         
  -2  -4   4        193.89        145.20         7.19 o                         
  -1  -4   4        943.89        925.32        14.50 o                         
   0  -4   4         21.73         11.36         2.76 o                         
   1  -4   4       1778.65       1840.35        24.18 o                         
   2  -4   4       1665.52       1854.04        22.61 o                         
   3  -4   4        248.36        292.80         9.23 o                         
   4  -4   4        632.20        585.25        16.80 o                         
   5  -4   4         33.30         28.44         7.12 o                         
   6  -4   4        347.46        390.06        25.84 o                         
   7  -4   4          1.74         -1.61         4.08 o                         
   8  -4   4        249.23        230.16        10.75 o                         
   9  -4   4          0.92         -2.05         3.77 o                         
  10  -4   4          0.90         -5.62         5.62 o                         
 -10  -3   4          5.55          8.31         7.21 o                         
  -9  -3   4          3.69         -1.71        12.95 o                         
  -8  -3   4        493.98        545.55        44.35 o                         
  -7  -3   4        184.12        182.28        11.66 o                         
  -6  -3   4          0.67          1.43         5.35 o                         
  -5  -3   4         16.03          9.20         5.18 o                         
  -4  -3   4        303.47        259.11        10.78 o                         
  -3  -3   4        234.01        256.78         8.35 o                         
  -2  -3   4       2364.37       2243.69        27.14 o                         
  -1  -3   4        189.69        223.45         7.03 o                         
   0  -3   4         50.05         47.92         4.00 o                         
   1  -3   4       2246.21       2679.67        25.94 o                         
   2  -3   4       2833.54       3028.28        36.24 o                         
   3  -3   4        174.65        184.46         6.81 o                         
   4  -3   4         37.95         73.03         6.37 o                         
   5  -3   4         31.06         28.58         4.89 o                         
   6  -3   4          7.44          6.59         4.83 o                         
   7  -3   4        391.14        363.05        10.03 o                         
   8  -3   4        234.25        217.38         9.89 o                         
   9  -3   4        252.28        222.33        12.03 o                         
  10  -3   4        314.27        336.85        10.81 o                         
 -10  -2   4        196.10        205.31        50.09 o                         
  -9  -2   4        175.46        186.78        21.44 o                         
  -8  -2   4          4.72          6.11        12.95 o                         
  -7  -2   4        570.77        543.44        17.17 o                         
  -6  -2   4        277.52        265.44        13.80 o                         
  -5  -2   4        141.25        134.41         9.96 o                         
  -4  -2   4        446.50        452.65        15.55 o                         
  -3  -2   4        265.75        258.42         9.38 o                         
  -2  -2   4       4411.43       5081.67        45.34 o                         
  -1  -2   4       3085.06       3225.20        36.93 o                         
   0  -2   4      29730.52      30615.09       192.00 o                         
   1  -2   4         76.60        105.97         5.63 o                         
   2  -2   4       3229.22       3378.97        39.84 o                         
   3  -2   4        689.76        754.74        11.48 o                         
   4  -2   4         92.64        109.93         6.37 o                         
   5  -2   4        106.37         85.55         6.79 o                         
   6  -2   4        730.75        619.33        25.38 o                         
   7  -2   4         60.96         68.89        15.86 o                         
   8  -2   4         40.02         44.83         4.08 o                         
   9  -2   4         97.11        105.96         8.00 o                         
  10  -2   4         98.68        107.58         6.84 o                         
 -10  -1   4        168.42        164.13        28.53 o                         
  -9  -1   4        393.53        391.23        27.24 o                         
  -8  -1   4        100.45       1165.99       781.01 o                         
  -7  -1   4         82.30         84.99         7.10 o                         
  -6  -1   4       1132.45       1151.93        32.20 o                         
  -5  -1   4        163.92        151.99        11.89 o                         
  -4  -1   4        556.20        665.74        18.44 o                         
  -3  -1   4        193.55        160.73         7.51 o                         
  -2  -1   4          7.42         12.63         2.39 o                         
  -1  -1   4        694.15        832.46        10.88 o                         
   0  -1   4       6434.12       6717.10        56.46 o                         
   1  -1   4        180.95        170.74         7.60 o                         
   2  -1   4        260.61        351.93        13.97 o                         
   3  -1   4       1048.27        997.51        16.83 o                         
   4  -1   4       5594.63       5457.35        60.20 o                         
   5  -1   4        338.60        391.44        13.02 o                         
   6  -1   4        332.16        323.62        16.78 o                         
   7  -1   4          5.43          5.23         7.47 o                         
   8  -1   4          2.98         -1.64         3.70 o                         
   9  -1   4         37.27         25.23         5.50 o                         
  10  -1   4        115.56        150.18         8.28 o                         
  11  -1   4         28.72         38.51         6.03 o                         
 -10   0   4         14.29         31.70         5.16 o                         
  -9   0   4         41.75         28.25         5.95 o                         
  -8   0   4        206.61        175.36        12.52 o                         
  -7   0   4        121.04        109.81         8.33 o                         
  -6   0   4       1019.85       1026.76        30.10 o                         
  -5   0   4         64.09         64.04         8.53 o                         
  -4   0   4       2217.50       2576.52        32.71 o                         
  -3   0   4          3.62          2.34         3.85 o                         
  -2   0   4       1052.71        943.16        17.49 o                         
  -1   0   4         30.60         50.11         5.98 o                         
   0   0   4          6.11         13.74         6.22 o                         
   1   0   4        246.19        279.75        15.92 o                         
   2   0   4       4506.58       5331.74        88.31 o                         
   3   0   4       1315.98       1306.74        22.28 o                         
   4   0   4        409.01        456.07        13.24 o                         
   5   0   4        771.81        850.79        28.76 o                         
   6   0   4         49.90         57.28         9.13 o                         
   7   0   4         60.83         80.13        31.28 o                         
   8   0   4        187.87        200.62         8.42 o                         
   9   0   4        300.35        313.96        11.92 o                         
  10   0   4        250.90        227.64        10.09 o                         
  11   0   4        200.89        239.85        13.40 o                         
 -10   1   4         19.32         11.33         4.37 o                         
  -9   1   4         88.07         89.12         7.02 o                         
  -8   1   4        896.94        904.28        27.72 o                         
  -7   1   4          6.28         19.33         5.22 o                         
  -6   1   4        460.88        470.75        20.43 o                         
  -5   1   4         40.73         41.71         6.70 o                         
  -4   1   4       1133.90       1155.10        26.07 o                         
  -3   1   4        167.22        187.13         9.57 o                         
  -2   1   4        956.25       1192.02        31.39 o                         
  -1   1   4        292.96        316.74        12.62 o                         
   0   1   4        822.06        819.35        32.30 o                         
   1   1   4          1.75         -2.79         5.82 o                         
   2   1   4       1126.48       1424.86        28.28 o                         
   3   1   4         25.57         50.07         8.20 o                         
   4   1   4       4963.39       5171.46        49.75 o                         
   5   1   4          1.10          9.07         4.55 o                         
   6   1   4       2194.70       2244.45        62.37 o                         
   7   1   4         12.60         24.27        17.78 o                         
   8   1   4        108.77        110.37        40.50 o                         
   9   1   4         94.53         79.19         7.24 o                         
  10   1   4        137.47        118.11         9.22 o                         
  11   1   4         65.60         46.53         4.72 o                         
  -9   2   4        406.25        442.28        13.10 o                         
  -8   2   4         66.68         65.02         7.72 o                         
  -7   2   4         24.70         16.55         5.12 o                         
  -6   2   4        476.46        486.44        21.04 o                         
  -5   2   4        314.67        299.16        12.50 o                         
  -4   2   4      29284.58      31867.46       214.76 o                         
  -3   2   4          0.30         -3.60         3.60 o                         
  -2   2   4       1742.48       1912.03        28.69 o                         
  -1   2   4         34.06         38.24         5.46 o                         
   0   2   4          6.57        -12.46        17.72 o                         
   1   2   4        324.73        285.33        19.53 o                         
   2   2   4       1076.22       1289.37        29.50 o                         
   3   2   4         99.49        112.23         7.57 o                         
   4   2   4        197.16        206.63         6.36 o                         
   5   2   4          3.02          5.79         4.23 o                         
   6   2   4        253.81        247.39        16.49 o                         
   7   2   4        243.54        227.90        17.73 o                         
   8   2   4          9.05          8.11         9.05 o                         
   9   2   4        106.11         89.60         9.12 o                         
  10   2   4         31.98         18.71         4.70 o                         
  11   2   4          5.06          6.09         3.80 o                         
  -9   3   4        213.51        226.41         9.11 o                         
  -8   3   4        280.56        272.87        14.36 o                         
  -7   3   4          0.60         -3.14         4.64 o                         
  -6   3   4       6004.00       6448.38       102.80 o                         
  -5   3   4         93.80         93.54         9.34 o                         
  -4   3   4       2819.29       3130.36        41.13 o                         
  -3   3   4        145.79        187.05         8.54 o                         
  -2   3   4        640.21        654.09        13.48 o                         
  -1   3   4          0.79          1.09         6.41 o                         
   0   3   4        983.63        870.19        31.28 o                         
   1   3   4       2560.80       2566.89        50.49 o                         
   2   3   4       8421.24       8516.56        87.31 o                         
   3   3   4        300.54        305.54        11.85 o                         
   4   3   4       2459.70       2337.82        25.94 o                         
   5   3   4       1476.51       1615.16        28.82 o                         
   6   3   4        335.24        328.03        20.56 o                         
   7   3   4        179.21        206.85        11.49 o                         
   8   3   4         78.77         93.47        12.41 o                         
   9   3   4         72.41         71.26         8.38 o                         
  10   3   4         23.41         42.61         6.09 o                         
  11   3   4        327.39        367.67        10.42 o                         
  -9   4   4          1.52         -4.03         4.43 o                         
  -8   4   4          1.21         -2.34         5.55 o                         
  -7   4   4        101.50         91.24         8.10 o                         
  -6   4   4       5928.17       5977.70        98.33 o                         
  -5   4   4        510.23        519.42        17.11 o                         
  -4   4   4        335.80        360.21        13.27 o                         
  -3   4   4        475.38        429.26        13.10 o                         
  -2   4   4       2835.23       3123.46        35.99 o                         
  -1   4   4       1136.51       1241.29        17.43 o                         
   0   4   4          5.74         21.43         3.93 o                         
   1   4   4       5920.52       6099.10        68.83 o                         
   2   4   4       6730.52       6808.61        69.23 o                         
   3   4   4        125.33        107.54         5.07 o                         
   4   4   4        361.68        334.38        11.70 o                         
   5   4   4        630.94        673.21        16.07 o                         
   6   4   4       1764.39       1604.73        29.62 o                         
   7   4   4         24.53         17.44         5.34 o                         
   8   4   4        920.88        774.25        31.45 o                         
   9   4   4        168.97        188.41        18.58 o                         
  10   4   4         57.74         32.37         6.36 o                         
  11   4   4         22.66         15.09         5.62 o                         
  -9   5   4         82.60        125.29         9.46 o                         
  -8   5   4        230.29        264.18        13.90 o                         
  -7   5   4        137.33        158.06         8.54 o                         
  -6   5   4       2946.56       2859.08        68.14 o                         
  -5   5   4          2.58         -1.88         5.73 o                         
  -4   5   4          0.21         -1.50         4.88 o                         
  -3   5   4         17.42         20.26         4.81 o                         
  -2   5   4         17.27         33.87         4.82 o                         
  -1   5   4          5.78          3.69         2.90 o                         
   0   5   4        305.64        349.42         8.71 o                         
   1   5   4       1813.39       1777.70        17.68 o                         
   2   5   4       2536.93       2680.66        23.46 o                         
   3   5   4        296.23        267.17         6.78 o                         
   4   5   4        103.23        119.75         6.62 o                         
   5   5   4         60.51         56.15         5.88 o                         
   6   5   4       4127.96       4104.14        68.45 o                         
   7   5   4        286.38        237.60        11.22 o                         
   8   5   4        351.12        333.54        14.17 o                         
   9   5   4         63.01         67.27        12.87 o                         
  10   5   4        412.46        362.87        17.09 o                         
  11   5   4          8.52          5.24         5.99 o                         
  -8   6   4        175.73        133.74         9.34 o                         
  -7   6   4        101.85        127.00         9.39 o                         
  -6   6   4         48.56         34.02         4.09 o                         
  -5   6   4        361.44        327.98        14.18 o                         
  -4   6   4        412.14        420.05        17.58 o                         
  -3   6   4        643.91        605.47        17.36 o                         
  -2   6   4        301.86        216.07         9.87 o                         
  -1   6   4        144.95        118.95         7.21 o                         
   0   6   4          8.68          5.55         3.28 o                         
   1   6   4        632.37        701.33        11.11 o                         
   2   6   4        286.25        271.39         6.86 o                         
   3   6   4        690.96        699.61        11.92 o                         
   4   6   4         45.12         80.25         5.13 o                         
   5   6   4         27.47         33.14         6.01 o                         
   6   6   4         86.63         76.56         7.25 o                         
   7   6   4        256.39        249.68        11.84 o                         
   8   6   4       1107.02       1087.38        28.11 o                         
   9   6   4         65.52         80.39        11.48 o                         
  10   6   4       3583.05       3687.75        59.79 o                         
  11   6   4        496.78        536.21        18.89 o                         
  -8   7   4         36.30         56.07         6.74 o                         
  -7   7   4        262.27        264.96        13.93 o                         
  -6   7   4        462.01        441.32        14.62 o                         
  -5   7   4        149.22        121.37         6.52 o                         
  -4   7   4        163.52        173.84        10.60 o                         
  -3   7   4        551.02        553.50        19.69 o                         
  -2   7   4        696.81        754.56        21.34 o                         
  -1   7   4       3389.34       3548.43        51.42 o                         
   0   7   4       5298.00       5893.50        67.78 o                         
   1   7   4       2272.14       2090.65        32.98 o                         
   2   7   4       3107.19       3132.48        36.13 o                         
   3   7   4        876.47        879.16        15.81 o                         
   4   7   4        382.94        329.62         9.85 o                         
   5   7   4        140.38        131.81         8.69 o                         
   6   7   4        167.18        173.31        10.75 o                         
   7   7   4         18.83         21.38         5.80 o                         
   8   7   4          2.28          7.98         6.24 o                         
   9   7   4         77.81         72.65        13.81 o                         
  10   7   4        707.28        705.75        22.08 o                         
  11   7   4        143.92        121.08         9.91 o                         
  -8   8   4        138.13        119.12        11.24 o                         
  -7   8   4         26.62         30.78         6.16 o                         
  -6   8   4         25.16         19.32         6.17 o                         
  -5   8   4          1.38          6.46         5.78 o                         
  -4   8   4        514.47        496.91        13.12 o                         
  -3   8   4         34.54         24.06         8.21 o                         
  -2   8   4       2443.66       2622.61        62.99 o                         
  -1   8   4          0.40         10.61         5.82 o                         
   0   8   4        152.24        135.61         7.59 o                         
   1   8   4        555.46        521.50        15.70 o                         
   2   8   4        643.27        613.99        15.27 o                         
   3   8   4        263.16        267.31         8.73 o                         
   4   8   4        241.28        226.62         8.92 o                         
   5   8   4         47.26         26.78         5.33 o                         
   6   8   4        743.09        752.89        19.17 o                         
   7   8   4        287.79        304.29        11.89 o                         
   8   8   4        624.34        667.70        33.30 o                         
   9   8   4       1166.84       1103.31        40.13 o                         
  10   8   4         15.74         24.89         9.42 o                         
  -7   9   4          7.65         -0.50         5.17 o                         
  -6   9   4        143.91        152.97         7.87 o                         
  -5   9   4         65.79         67.35         6.44 o                         
  -4   9   4        605.36        569.63        13.18 o                         
  -3   9   4        763.23        806.76        19.91 o                         
  -2   9   4        611.15        670.41        22.00 o                         
  -1   9   4         31.25         10.66         4.77 o                         
   0   9   4        388.33        392.56        18.33 o                         
   1   9   4        843.43        902.58        22.10 o                         
   2   9   4        710.04        646.39        16.59 o                         
   3   9   4       1139.46       1124.17        22.49 o                         
   4   9   4         33.68         49.87         4.96 o                         
   5   9   4        421.57        351.18        17.00 o                         
   6   9   4        124.24        123.05         9.36 o                         
   7   9   4         40.50         26.55         6.40 o                         
   8   9   4         75.25         63.71         9.60 o                         
   9   9   4          9.17          6.40         8.53 o                         
  10   9   4         65.86         29.06        11.48 o                         
  -6  10   4          1.85         11.11         5.37 o                         
  -5  10   4        144.07        179.05        11.36 o                         
  -4  10   4         68.21         80.97         7.72 o                         
  -3  10   4         95.17         83.64         7.60 o                         
  -2  10   4         37.42         54.30         6.15 o                         
  -1  10   4        169.06        115.11         8.78 o                         
   0  10   4        715.22        733.87        22.15 o                         
   1  10   4         69.28         82.64         7.99 o                         
   2  10   4         82.82         84.78         8.21 o                         
   3  10   4        603.49        528.08        18.11 o                         
   4  10   4        671.65        695.47        24.18 o                         
   5  10   4        135.25        103.85        21.75 o                         
   6  10   4        520.85        495.70        26.54 o                         
   7  10   4        198.98        164.18        15.41 o                         
   8  10   4          0.43          1.07         5.95 o                         
   9  10   4          2.40         14.25        11.91 o                         
  10  10   4          7.28         22.60         8.92 o                         
  -5  11   4         72.16         43.81         7.45 o                         
  -4  11   4         21.30         33.56         6.91 o                         
  -3  11   4        732.25        810.73        21.56 o                         
  -2  11   4         74.34         69.20        11.57 o                         
  -1  11   4          3.29          0.81         4.18 o                         
   0  11   4         32.12         30.38         6.47 o                         
   1  11   4       1485.55       1703.50        42.62 o                         
   2  11   4          0.23          5.53         6.20 o                         
   3  11   4        293.48        238.20        12.85 o                         
   4  11   4         36.79         19.57        13.07 o                         
   5  11   4       1168.68       1021.69        36.67 o                         
   6  11   4          6.11         12.83        11.36 o                         
   7  11   4        159.13        161.38        14.54 o                         
   8  11   4         12.12          8.50        10.69 o                         
   9  11   4         95.03         78.56        14.05 o                         
  -5  12   4        453.24        387.91        19.55 o                         
  -4  12   4          0.11          1.79         5.00 o                         
  -3  12   4         68.65         58.10         7.99 o                         
  -2  12   4        308.48        369.38        21.09 o                         
  -1  12   4         53.68         56.77        10.84 o                         
   0  12   4         73.96        105.44        19.91 o                         
   1  12   4        109.67         79.22         9.84 o                         
   2  12   4        316.12        310.84        22.78 o                         
   3  12   4         22.21         49.10        13.93 o                         
   4  12   4         13.57         25.41        11.85 o                         
   5  12   4       2614.66       2533.57        81.37 o                         
   6  12   4         60.07         63.29        15.27 o                         
   7  12   4        454.96        410.51        27.37 o                         
   8  12   4          4.17          1.27         5.42 o                         
  -4  13   4          7.08         -0.61         5.38 o                         
  -3  13   4        299.29        333.22        16.24 o                         
  -2  13   4         23.33         36.28        10.75 o                         
  -1  13   4        109.97        116.07        18.69 o                         
   0  13   4         26.30         -0.12        11.00 o                         
   1  13   4          3.78          7.23         6.95 o                         
   2  13   4          0.96          7.18         7.68 o                         
   3  13   4       1045.02        904.72        44.59 o                         
   4  13   4          4.93         -9.77        11.36 o                         
   5  13   4        287.58        233.23        23.09 o                         
   6  13   4         64.59         79.17        13.68 o                         
   7  13   4       1379.09       1561.54        48.75 o                         
  -2  14   4         69.67         78.89        13.56 o                         
  -1  14   4         28.68         14.18         5.15 o                         
   0  14   4         70.16         46.79        10.51 o                         
   1  14   4          5.99          8.94        11.67 o                         
   2  14   4        247.28        217.84        20.16 o                         
   3  14   4        448.37        417.11        27.25 o                         
   4  14   4         42.72         38.85        13.56 o                         
   5  14   4       2139.67       2332.35        65.36 o                         
   6  14   4          6.54         -0.86         8.06 o                         
   0  15   4         20.29         23.46         7.21 o                         
   1  15   4          6.36         -0.24         6.11 o                         
   2  15   4          1.72         18.08         6.84 o                         
   3  15   4          0.28          0.86         6.48 o                         
   4  15   4          8.87          4.28         6.84 o                         
   5  15   4          8.62         22.36         7.45 o                         
  -3 -12   5         81.02         69.52         9.65 o                         
  -2 -12   5        161.58        228.15        12.38 o                         
  -1 -12   5       1075.49       1331.96        50.89 o                         
   0 -12   5        297.20        316.93        19.49 o                         
   1 -12   5       1154.06       1325.80       100.00 o                         
   2 -12   5        188.60        217.60        15.27 o                         
  -5 -11   5          5.93          5.50         9.77 o                         
  -4 -11   5         10.66          5.50         7.33 o                         
  -3 -11   5        242.15        243.50        21.50 o                         
  -2 -11   5          3.36          6.02         8.80 o                         
  -1 -11   5        134.65        173.53        19.67 o                         
   0 -11   5         24.93         31.91         8.90 o                         
   1 -11   5        131.92        122.79        12.52 o                         
   2 -11   5         11.97         30.54        11.24 o                         
   3 -11   5         70.65         82.40        13.38 o                         
   4 -11   5         12.65         20.74         4.94 o                         
  -6 -10   5         33.55         29.44        11.61 o                         
  -5 -10   5        290.78        269.98        17.10 o                         
  -4 -10   5          1.87         26.67         8.14 o                         
  -3 -10   5       1001.31        975.40        42.92 o                         
  -2 -10   5         82.45         58.55         7.46 o                         
  -1 -10   5        374.38        379.05        21.22 o                         
   0 -10   5          9.82         -1.53         8.22 o                         
   1 -10   5       1069.90       1157.27        47.65 o                         
   2 -10   5         18.01         42.32        14.91 o                         
   3 -10   5        952.17       1254.74        36.06 o                         
   4 -10   5         28.86         18.48         6.52 o                         
   5 -10   5          1.04          0.70         8.36 o                         
  -7  -9   5        173.42        191.82        19.55 o                         
  -6  -9   5         33.99         69.52        17.10 o                         
  -5  -9   5         12.29         19.59         8.54 o                         
  -4  -9   5        152.96        114.66        11.05 o                         
  -3  -9   5        327.11        277.01        18.36 o                         
  -2  -9   5          8.33          1.84         6.34 o                         
  -1  -9   5        615.18        513.16        19.52 o                         
   0  -9   5        378.36        260.01        26.77 o                         
   1  -9   5         10.41         -5.08         5.30 o                         
   2  -9   5          2.82         14.61         7.77 o                         
   3  -9   5        173.77        111.17        12.89 o                         
   4  -9   5        164.67        129.53        28.83 o                         
   5  -9   5         94.47         71.97         8.00 o                         
   6  -9   5         12.52         10.05         4.17 o                         
  -8  -8   5         27.23         28.47         9.04 o                         
  -7  -8   5         41.70         14.05        12.10 o                         
  -6  -8   5         28.60         11.24        13.68 o                         
  -5  -8   5         96.79        125.83        15.04 o                         
  -4  -8   5         11.33          2.37        12.05 o                         
  -3  -8   5       2034.21       1857.18        67.99 o                         
  -2  -8   5        214.37        217.76        12.45 o                         
  -1  -8   5       1000.57        963.82        35.38 o                         
   0  -8   5         13.60         10.30         7.21 o                         
   1  -8   5       1456.73       1588.31        41.55 o                         
   2  -8   5        195.87        211.84        13.60 o                         
   3  -8   5       1805.41       1576.61        43.23 o                         
   4  -8   5         16.15         21.60         7.33 o                         
   5  -8   5        316.79        247.51        13.02 o                         
   6  -8   5          3.43         -2.39         4.24 o                         
   7  -8   5         11.62          6.85         5.70 o                         
  -8  -7   5          0.12          9.58         6.21 o                         
  -7  -7   5        430.73        454.30        25.53 o                         
  -6  -7   5          0.28         -0.15         7.21 o                         
  -5  -7   5       2160.99       2112.17        59.08 o                         
  -4  -7   5        528.51        525.23        19.34 o                         
  -3  -7   5       2621.95       2611.35        76.18 o                         
  -2  -7   5       1639.78       1562.74        35.92 o                         
  -1  -7   5          7.86         16.82         6.81 o                         
   0  -7   5         16.83          8.80         6.04 o                         
   1  -7   5         61.66         45.60         6.30 o                         
   2  -7   5         27.54         23.11         6.65 o                         
   3  -7   5         20.88         12.53         6.98 o                         
   4  -7   5          1.86          2.98         4.85 o                         
   5  -7   5         98.38        127.46        10.68 o                         
   6  -7   5         16.06         42.08         5.59 o                         
   7  -7   5        104.14         95.79         8.51 o                         
   8  -7   5          2.82          1.77         4.33 o                         
  -8  -6   5          5.79          2.45        16.07 o                         
  -7  -6   5         35.84         23.39         8.18 o                         
  -6  -6   5         39.66         34.53         8.53 o                         
  -5  -6   5       6681.95       6973.68        66.92 o                         
  -4  -6   5        129.65        115.42         9.70 o                         
  -3  -6   5        507.16        500.99        16.47 o                         
  -2  -6   5        188.88        223.36        10.23 o                         
  -1  -6   5        436.98        338.64        16.83 o                         
   0  -6   5          7.68          6.88         5.40 o                         
   1  -6   5         41.90         44.50         6.54 o                         
   2  -6   5          3.51          5.59         4.34 o                         
   3  -6   5        293.04        318.70        16.34 o                         
   4  -6   5          1.67          4.82         7.36 o                         
   5  -6   5        347.66        310.28        14.07 o                         
   6  -6   5          2.96         -0.18         5.17 o                         
   7  -6   5        112.28        111.96         8.00 o                         
   8  -6   5        172.72        165.37        13.58 o                         
  -9  -5   5        439.96        503.24        27.61 o                         
  -8  -5   5         22.39         16.54         8.33 o                         
  -7  -5   5       2060.00       2129.89        46.98 o                         
  -6  -5   5       1192.57       1189.75        26.82 o                         
  -5  -5   5          1.56          2.81         5.86 o                         
  -4  -5   5        629.47        613.80        20.97 o                         
  -3  -5   5        663.53        676.15        20.83 o                         
  -2  -5   5        174.52        136.51         7.52 o                         
  -1  -5   5         32.39         12.55         4.33 o                         
   0  -5   5        827.40        813.05        20.48 o                         
   1  -5   5        113.83        100.29         9.54 o                         
   2  -5   5          1.50         17.97         4.43 o                         
   3  -5   5       1852.10       1832.29        31.46 o                         
   4  -5   5        204.01        215.27        13.66 o                         
   5  -5   5       2613.23       2425.82        55.83 o                         
   6  -5   5        128.52        120.51         8.22 o                         
   7  -5   5       1354.29       1393.76        25.27 o                         
   8  -5   5          2.60         -3.74         3.74 o                         
   9  -5   5        328.53        384.26        17.28 o                         
  -9  -4   5         86.91         96.40        15.03 o                         
  -8  -4   5        265.92        277.01        19.50 o                         
  -7  -4   5         72.63         86.55        11.90 o                         
  -6  -4   5        383.77        378.66        12.65 o                         
  -5  -4   5        205.40        194.17        12.23 o                         
  -4  -4   5       1047.52        993.31        29.53 o                         
  -3  -4   5        970.29        998.12        23.46 o                         
  -2  -4   5       3077.97       3037.13        37.36 o                         
  -1  -4   5       1257.69       1285.35        19.94 o                         
   0  -4   5        273.43        283.78         9.41 o                         
   1  -4   5        265.97        304.20        10.95 o                         
   2  -4   5       1890.47       1878.72        24.47 o                         
   3  -4   5         41.01         47.80         5.28 o                         
   4  -4   5          7.47          4.52         5.65 o                         
   5  -4   5        163.56        176.53        12.07 o                         
   6  -4   5         89.21         62.02         7.66 o                         
   7  -4   5         57.78         47.66         4.94 o                         
   8  -4   5        376.88        407.30        13.20 o                         
   9  -4   5         70.78         56.11         6.13 o                         
  -9  -3   5         28.64         29.81        14.05 o                         
  -8  -3   5         30.35          5.01        13.07 o                         
  -7  -3   5         43.33         43.57         5.80 o                         
  -6  -3   5        124.51         99.69        10.45 o                         
  -5  -3   5        193.11        184.53        11.92 o                         
  -4  -3   5         11.19         11.16         5.29 o                         
  -3  -3   5        174.63        157.39         8.04 o                         
  -2  -3   5        323.38        444.14        12.02 o                         
  -1  -3   5        949.36       1030.93        17.86 o                         
   0  -3   5       6699.60       7430.54        65.29 o                         
   1  -3   5        706.64        914.87        15.04 o                         
   2  -3   5         17.18         34.10         3.97 o                         
   3  -3   5         30.71         14.71         3.99 o                         
   4  -3   5        587.08        510.88        21.71 o                         
   5  -3   5        208.19        185.57        11.37 o                         
   6  -3   5       2808.14       2549.16        53.63 o                         
   7  -3   5        320.85        279.41         8.44 o                         
   8  -3   5        667.46        634.46        17.67 o                         
   9  -3   5        112.16         85.07         8.21 o                         
  10  -3   5        127.72        126.61         6.82 o                         
  -9  -2   5        160.64        157.24        20.16 o                         
  -8  -2   5         40.39         50.11         8.94 o                         
  -7  -2   5          2.76          8.04         4.80 o                         
  -6  -2   5        301.53        263.43        14.18 o                         
  -5  -2   5        104.59         92.47        10.40 o                         
  -4  -2   5        964.72        947.09        23.54 o                         
  -3  -2   5       2086.52       2056.45        32.34 o                         
  -2  -2   5       2250.53       2613.83        28.28 o                         
  -1  -2   5       2256.34       2298.56        32.80 o                         
   0  -2   5        101.79        126.95         7.18 o                         
   1  -2   5          7.04          4.60         3.54 o                         
   2  -2   5       3506.38       3952.20        47.62 o                         
   3  -2   5         17.05         17.86         3.65 o                         
   4  -2   5       1113.13       1090.94        21.45 o                         
   5  -2   5        203.50        211.64        10.49 o                         
   6  -2   5         16.56          6.49         5.94 o                         
   7  -2   5        394.55        394.08        23.37 o                         
   8  -2   5       1066.98       1106.28        20.14 o                         
   9  -2   5        173.78        203.62        11.42 o                         
  10  -2   5        849.21        893.35        19.20 o                         
  -9  -1   5         93.87         97.66         8.80 o                         
  -8  -1   5         17.81         14.12         7.28 o                         
  -7  -1   5         94.46         75.30         7.17 o                         
  -6  -1   5          1.01          2.29         5.16 o                         
  -5  -1   5        550.07        504.69        24.61 o                         
  -4  -1   5          6.65          4.26         5.70 o                         
  -3  -1   5         44.03         44.57         5.16 o                         
  -2  -1   5       3717.61       3668.61        31.41 o                         
  -1  -1   5       2209.86       2447.92        30.87 o                         
   0  -1   5       1867.43       2138.43        22.44 o                         
   1  -1   5        525.84        490.53        12.15 o                         
   2  -1   5        233.12        315.86         9.30 o                         
   3  -1   5        727.07        641.87        13.65 o                         
   4  -1   5         33.89         55.99         7.53 o                         
   5  -1   5         15.17         13.50         6.17 o                         
   6  -1   5        960.59       1022.85        37.90 o                         
   7  -1   5         83.52         85.28        11.71 o                         
   8  -1   5         34.99         58.69         5.16 o                         
   9  -1   5        129.25        130.72         8.64 o                         
  10  -1   5          7.13          9.61         5.20 o                         
  -9   0   5        116.93        137.56         7.88 o                         
  -8   0   5        413.53        422.97        18.77 o                         
  -7   0   5        179.88        174.88        10.11 o                         
  -6   0   5          2.94          1.01         6.66 o                         
  -5   0   5         29.20         32.00         6.71 o                         
  -4   0   5        153.40        160.55         9.17 o                         
  -3   0   5         16.49         15.41         4.63 o                         
  -2   0   5        681.67        879.03        14.77 o                         
  -1   0   5         34.50         24.94         4.18 o                         
   0   0   5       2322.19       2472.11        37.40 o                         
   1   0   5        321.26        366.77         8.84 o                         
   2   0   5          3.20          4.06         3.94 o                         
   3   0   5         34.49         20.42         4.02 o                         
   4   0   5       1261.38       1364.08        24.95 o                         
   5   0   5        172.41        164.57         9.95 o                         
   6   0   5       2107.92       2198.92        46.14 o                         
   7   0   5         59.57         83.82        12.65 o                         
   8   0   5          0.60         14.38         3.82 o                         
   9   0   5         84.45         83.40         6.12 o                         
  10   0   5         60.19         55.19         6.09 o                         
  11   0   5         12.09         10.57         3.78 o                         
  -9   1   5         10.16          5.52         4.21 o                         
  -8   1   5        139.97        148.19        12.06 o                         
  -7   1   5         19.44         31.24         5.60 o                         
  -6   1   5         21.61         12.44         6.10 o                         
  -5   1   5         58.80         49.25         6.96 o                         
  -4   1   5          1.29          3.54         4.49 o                         
  -3   1   5         26.31         34.43         5.18 o                         
  -2   1   5        782.28        840.97        17.18 o                         
  -1   1   5          4.50          7.23         4.52 o                         
   0   1   5       3361.31       3787.49        65.31 o                         
   1   1   5        648.97        667.78        17.85 o                         
   2   1   5      10301.64      11051.13       118.65 o                         
   3   1   5          8.80          1.93         4.70 o                         
   4   1   5       1023.69       1007.28        20.42 o                         
   5   1   5         17.92         19.30         4.71 o                         
   6   1   5       6274.19       7137.55        84.24 o                         
   7   1   5        409.17        391.23        47.83 o                         
   8   1   5          0.04          2.01         5.47 o                         
   9   1   5        307.69        284.12        10.30 o                         
  10   1   5         79.21         96.44         6.97 o                         
  11   1   5         63.16         54.83         4.55 o                         
  -9   2   5         11.74         13.53         5.73 o                         
  -8   2   5         57.10         56.44         7.02 o                         
  -7   2   5          2.26         -0.37         4.62 o                         
  -6   2   5       1164.81       1127.27       102.02 o                         
  -5   2   5         86.57         74.19         8.65 o                         
  -4   2   5       1817.35       1937.38        31.78 o                         
  -3   2   5        152.13        165.70         8.67 o                         
  -2   2   5        288.20        249.80         9.20 o                         
  -1   2   5        761.54        831.82        16.53 o                         
   0   2   5       3636.68       3692.68        70.66 o                         
   1   2   5       1077.86       1161.11        29.97 o                         
   2   2   5       3729.96       3861.94        62.30 o                         
   3   2   5        231.86        245.23         7.00 o                         
   4   2   5        494.52        736.74        13.35 o                         
   5   2   5       1027.29       1070.11        20.58 o                         
   6   2   5       3826.73       4160.92        62.24 o                         
   7   2   5          0.65         -6.79         8.79 o                         
   8   2   5        182.78        187.63        17.20 o                         
   9   2   5         40.35         26.66         5.50 o                         
  10   2   5        131.19        133.35         7.83 o                         
  11   2   5         69.02         86.15         7.69 o                         
  -9   3   5        155.50        163.78         7.48 o                         
  -8   3   5          9.64          5.25         4.99 o                         
  -7   3   5         20.69         22.42         4.93 o                         
  -6   3   5          2.68         -3.92         8.14 o                         
  -5   3   5        256.65        251.36        15.33 o                         
  -4   3   5        287.96        278.40        13.94 o                         
  -3   3   5          1.04          8.13         4.83 o                         
  -2   3   5        813.71        917.61        20.80 o                         
  -1   3   5         81.00         94.53         7.90 o                         
   0   3   5       1530.36       1697.07        47.78 o                         
   1   3   5       1654.89       1916.09        36.64 o                         
   2   3   5       9050.20       8868.81       140.82 o                         
   3   3   5          5.28          0.61         3.80 o                         
   4   3   5      10667.59      11658.11       101.21 o                         
   5   3   5       1656.62       1735.50        22.05 o                         
   6   3   5        255.13        260.30         9.97 o                         
   7   3   5        352.46        349.60        21.07 o                         
   8   3   5        461.51        367.44        22.66 o                         
   9   3   5          7.98         -3.61         5.02 o                         
  10   3   5         70.84         56.80         6.53 o                         
  11   3   5         12.90         18.49         4.38 o                         
  -9   4   5        238.03        224.22         8.78 o                         
  -8   4   5        628.25        690.67        19.47 o                         
  -7   4   5          2.13         -5.17         7.85 o                         
  -6   4   5       3299.92       3332.85        52.78 o                         
  -5   4   5        557.97        581.61        21.93 o                         
  -4   4   5       1125.21       1203.88        24.89 o                         
  -3   4   5        653.91        614.79        16.06 o                         
  -2   4   5          1.59          5.25         3.79 o                         
  -1   4   5        196.88        194.04         7.02 o                         
   0   4   5       1002.72        936.60        13.52 o                         
   1   4   5        150.78        198.18         8.01 o                         
   2   4   5       1040.12       1215.21        22.00 o                         
   3   4   5         89.85         79.67         6.17 o                         
   4   4   5       3780.25       4415.91        50.58 o                         
   5   4   5       1709.86       1779.31        25.10 o                         
   6   4   5       8357.97       8081.65        72.29 o                         
   7   4   5        568.25        539.61        24.54 o                         
   8   4   5       2447.94       2361.07        48.13 o                         
   9   4   5         89.24        105.48        15.84 o                         
  10   4   5         67.27         33.45         7.59 o                         
  11   4   5         12.05         19.87         4.62 o                         
  -9   5   5         75.97        107.70        11.12 o                         
  -8   5   5        708.72        720.23        18.64 o                         
  -7   5   5          0.61         -6.20         6.31 o                         
  -6   5   5        253.95        241.79        10.65 o                         
  -5   5   5          9.55         10.90         5.20 o                         
  -4   5   5       1051.57       1129.40        24.82 o                         
  -3   5   5          1.90         -3.66         4.15 o                         
  -2   5   5       2695.46       2567.04        34.66 o                         
  -1   5   5         18.43         15.00         3.57 o                         
   0   5   5        661.63        587.76        10.50 o                         
   1   5   5        156.89        112.64         4.49 o                         
   2   5   5        145.53        171.78         5.63 o                         
   3   5   5        509.80        458.79        10.50 o                         
   4   5   5         22.15         32.51         5.91 o                         
   5   5   5        902.25        941.03        18.40 o                         
   6   5   5        184.51        171.03         7.41 o                         
   7   5   5        486.43        465.47        19.55 o                         
   8   5   5         20.71         10.10         5.08 o                         
   9   5   5         70.74         64.74        13.67 o                         
  10   5   5        160.89        126.50        11.79 o                         
  11   5   5        596.88        627.66        16.61 o                         
  -8   6   5        154.56        167.13        12.61 o                         
  -7   6   5         19.85          5.83         6.33 o                         
  -6   6   5         18.19         14.84         5.02 o                         
  -5   6   5         39.42         37.41         4.59 o                         
  -4   6   5        187.90        180.91        10.61 o                         
  -3   6   5         59.65         72.44         6.97 o                         
  -2   6   5         68.27         87.31         8.51 o                         
  -1   6   5        262.21        277.81        14.51 o                         
   0   6   5       1067.04       1055.34        14.54 o                         
   1   6   5        467.58        487.96        10.32 o                         
   2   6   5        486.69        476.34         9.48 o                         
   3   6   5        193.07        179.07         6.26 o                         
   4   6   5       3541.07       3401.86        41.56 o                         
   5   6   5        631.53        619.72        20.15 o                         
   6   6   5       1715.39       1618.67        31.67 o                         
   7   6   5        103.90        106.76        10.11 o                         
   8   6   5         53.56         67.17         8.22 o                         
   9   6   5        799.71        900.05        38.12 o                         
  10   6   5        121.98        152.19        12.14 o                         
  11   6   5        443.39        410.26        11.97 o                         
  -8   7   5          3.45          0.90         5.30 o                         
  -7   7   5        205.82        198.94        11.52 o                         
  -6   7   5        118.43        110.35         7.95 o                         
  -5   7   5        618.93        532.68        11.52 o                         
  -4   7   5       2300.49       2230.57        43.54 o                         
  -3   7   5        225.29        199.01        13.02 o                         
  -2   7   5       2760.41       2700.29        45.77 o                         
  -1   7   5        308.23        299.17        14.03 o                         
   0   7   5        363.28        294.66         9.48 o                         
   1   7   5       1174.52       1075.30        16.88 o                         
   2   7   5        152.29        168.82         6.14 o                         
   3   7   5         93.47         60.11         4.69 o                         
   4   7   5       1719.94       1861.33        37.54 o                         
   5   7   5        316.45        322.52        18.76 o                         
   6   7   5        213.44        200.70        13.07 o                         
   7   7   5          7.84         12.53         5.82 o                         
   8   7   5         62.60         67.56         7.23 o                         
   9   7   5       3753.41       3449.74        63.74 o                         
  10   7   5        478.53        435.61        24.02 o                         
  11   7   5         26.14         24.55         7.15 o                         
  -7   8   5          1.17         -5.01         5.21 o                         
  -6   8   5         73.23         87.15         7.77 o                         
  -5   8   5          8.45          2.25         4.33 o                         
  -4   8   5         76.39         77.78         6.37 o                         
  -3   8   5        123.77        105.47        12.66 o                         
  -2   8   5        715.40        667.62        27.07 o                         
  -1   8   5       1278.30       1246.32        41.42 o                         
   0   8   5        202.76        201.84         9.08 o                         
   1   8   5         53.30         70.75         6.80 o                         
   2   8   5       1236.52       1306.96        25.66 o                         
   3   8   5         33.42         36.00         4.16 o                         
   4   8   5         32.43         23.96         4.96 o                         
   5   8   5          4.61          1.51         7.64 o                         
   6   8   5         28.64         34.44         6.72 o                         
   7   8   5       1584.73       1509.83        28.72 o                         
   8   8   5        995.60       1014.99        36.46 o                         
   9   8   5          3.30         -6.39         7.76 o                         
  10   8   5          0.59         -7.73         7.73 o                         
  -7   9   5          7.83         15.76         3.98 o                         
  -6   9   5         18.60         16.50         4.80 o                         
  -5   9   5         38.43         55.27         6.61 o                         
  -4   9   5        136.30        142.24         7.89 o                         
  -3   9   5       1537.44       1609.22        24.14 o                         
  -2   9   5        359.70        375.60        28.16 o                         
  -1   9   5       1112.41       1017.53        34.30 o                         
   0   9   5        637.44        640.46        18.85 o                         
   1   9   5        351.88        331.37        12.14 o                         
   2   9   5         51.86         45.25         6.45 o                         
   3   9   5         16.72         11.36         5.02 o                         
   4   9   5         48.31         42.96         5.95 o                         
   5   9   5        404.59        376.96        15.48 o                         
   6   9   5         19.66         20.64         6.11 o                         
   7   9   5       1175.06       1157.10        25.24 o                         
   8   9   5        582.61        518.09        21.99 o                         
   9   9   5         39.22         48.80        11.30 o                         
  10   9   5        295.40        279.99        17.17 o                         
  -6  10   5         23.66         21.62         6.45 o                         
  -5  10   5        125.26        144.52        10.05 o                         
  -4  10   5         27.26         20.25         5.32 o                         
  -3  10   5        362.16        324.53        10.66 o                         
  -2  10   5        152.89        157.85         9.80 o                         
  -1  10   5        102.25        114.30         8.98 o                         
   0  10   5        150.92        139.60        12.98 o                         
   1  10   5       2061.90       2096.20        32.37 o                         
   2  10   5        349.57        327.73        14.23 o                         
   3  10   5        900.44        756.41        21.61 o                         
   4  10   5        311.92        335.74        17.05 o                         
   5  10   5          3.52          5.38         5.13 o                         
   6  10   5        156.29        139.48         8.78 o                         
   7  10   5          4.09         10.64         7.44 o                         
   8  10   5         61.63         90.64        11.91 o                         
   9  10   5          7.83          0.86        12.46 o                         
  10  10   5         81.77         97.25        14.29 o                         
  -5  11   5         47.30         56.55        10.75 o                         
  -4  11   5         52.75         41.34         6.85 o                         
  -3  11   5          0.37          7.33         6.28 o                         
  -2  11   5        615.10        661.50        29.40 o                         
  -1  11   5        809.19        813.06        19.53 o                         
   0  11   5        233.57        210.18         9.44 o                         
   1  11   5        976.18        956.44        37.74 o                         
   2  11   5          1.08          6.61         5.36 o                         
   3  11   5        312.75        221.05        14.41 o                         
   4  11   5        938.36        916.13        21.32 o                         
   5  11   5        348.19        315.91        16.34 o                         
   6  11   5        156.46        129.87        19.43 o                         
   7  11   5        143.68        113.63        12.82 o                         
   8  11   5        105.95        106.04        11.73 o                         
   9  11   5        175.17        163.84        18.20 o                         
  -5  12   5          3.56          3.18         5.25 o                         
  -4  12   5        388.01        430.34        14.64 o                         
  -3  12   5        240.60        198.76        12.32 o                         
  -2  12   5        433.18        420.36        18.07 o                         
  -1  12   5         19.61         34.55         9.84 o                         
   0  12   5         20.92          8.31        13.20 o                         
   1  12   5        258.79        207.32        17.22 o                         
   2  12   5          2.56          2.25         5.80 o                         
   3  12   5        543.86        573.23        58.28 o                         
   4  12   5        225.00        188.80        15.24 o                         
   5  12   5        683.38        667.20        40.44 o                         
   6  12   5          1.05         -0.86        10.26 o                         
   7  12   5        118.45        101.28        15.52 o                         
   8  12   5        102.48        101.77        13.68 o                         
  -4  13   5         55.32         55.35         8.31 o                         
  -3  13   5         48.78         55.00         7.76 o                         
  -2  13   5         74.54         90.40        10.26 o                         
  -1  13   5          6.59         19.38        11.97 o                         
   0  13   5          2.13          0.00        11.36 o                         
   1  13   5        113.68        171.66        22.97 o                         
   2  13   5        493.46        478.00        23.92 o                         
   3  13   5        689.69        658.77        39.22 o                         
   4  13   5         30.57         17.47        11.12 o                         
   5  13   5        708.64        585.59        36.90 o                         
   6  13   5         63.40         85.89        14.91 o                         
   7  13   5         28.90         28.47         9.77 o                         
   8  13   5          2.90          3.79         6.11 o                         
  -2  14   5          5.98         19.79         5.10 o                         
  -1  14   5         48.24         40.76         7.25 o                         
   0  14   5         52.92         70.98        13.44 o                         
   1  14   5        203.28        221.63        21.14 o                         
   2  14   5         80.38         91.77         9.89 o                         
   3  14   5        924.97        985.72        43.13 o                         
   4  14   5         21.70         29.44        11.85 o                         
   5  14   5        447.53        398.78        27.12 o                         
   6  14   5          0.01         12.71         9.29 o                         
   7  14   5         76.65        109.59        11.48 o                         
   0  15   5        387.86        429.82        22.48 o                         
   1  15   5         28.78          9.53         6.35 o                         
   2  15   5         41.55         52.66         9.41 o                         
   3  15   5         81.64         80.03        11.48 o                         
   4  15   5         30.00         32.50         9.41 o                         
   5  15   5        166.50        200.98        15.15 o                         
  -2 -12   6         75.87        101.65        11.00 o                         
  -1 -12   6        663.16        732.20        19.17 o                         
   0 -12   6          0.53          4.41         4.40 o                         
   1 -12   6        187.74        191.21        13.20 o                         
  -3 -11   6          3.51         -2.44         8.43 o                         
  -2 -11   6         31.81         31.86         8.12 o                         
  -1 -11   6        556.40        525.78        20.71 o                         
   0 -11   6          0.85         -3.82         6.74 o                         
   1 -11   6          0.77         -5.91         5.91 o                         
   2 -11   6          2.32         -3.30         8.80 o                         
   3 -11   6        118.64        143.92        13.56 o                         
  -6 -10   6          0.15          0.37         7.70 o                         
  -5 -10   6        527.57        527.92        32.74 o                         
  -4 -10   6        222.93        269.98        13.02 o                         
  -3 -10   6       1554.41       1630.55        50.92 o                         
  -2 -10   6        108.19        109.06        13.38 o                         
  -1 -10   6        217.63        236.57        16.71 o                         
   0 -10   6         73.35         76.80        13.68 o                         
   1 -10   6        206.09        227.73        15.85 o                         
   2 -10   6         45.34         62.43        14.05 o                         
   3 -10   6          5.72         -4.81         7.82 o                         
   4 -10   6        115.74        119.61         9.87 o                         
   5 -10   6         80.97         50.18        10.20 o                         
  -6  -9   6        211.28        186.32        20.77 o                         
  -5  -9   6          6.76         14.16         8.15 o                         
  -4  -9   6        196.03        234.66        18.20 o                         
  -3  -9   6        154.63        121.97        14.70 o                         
  -2  -9   6          0.13          2.64         7.51 o                         
  -1  -9   6       1142.85       1143.22        36.90 o                         
   0  -9   6         75.18         82.07        11.43 o                         
   1  -9   6        511.23        579.47        20.73 o                         
   2  -9   6          1.45         -2.60         5.81 o                         
   3  -9   6        144.96        119.94        12.57 o                         
   4  -9   6         23.03         31.99        12.16 o                         
   5  -9   6         17.55         23.74         5.06 o                         
   6  -9   6         92.31        122.89        14.05 o                         
  -7  -8   6         86.69         82.71        14.29 o                         
  -6  -8   6          4.61         -1.83        11.48 o                         
  -5  -8   6          7.23         -0.30         8.43 o                         
  -4  -8   6        119.53         99.87        16.62 o                         
  -3  -8   6        445.86        411.15        19.71 o                         
  -2  -8   6         20.87         21.46         8.56 o                         
  -1  -8   6        601.78        522.28        17.10 o                         
   0  -8   6         54.96         18.55         6.39 o                         
   1  -8   6        681.45        720.89        20.30 o                         
   2  -8   6          1.28          9.67         6.21 o                         
   3  -8   6        348.43        375.33        28.22 o                         
   4  -8   6         13.46         20.16        11.97 o                         
   5  -8   6          3.01         -1.42         6.38 o                         
   6  -8   6         52.51         81.38         6.51 o                         
   7  -8   6          6.61          7.24         4.85 o                         
  -7  -7   6        144.30        177.30        13.88 o                         
  -6  -7   6         88.50         96.57         9.64 o                         
  -5  -7   6          7.60          7.81         6.64 o                         
  -4  -7   6         19.33         11.80         6.71 o                         
  -3  -7   6         17.13         17.49         6.87 o                         
  -2  -7   6        125.06         65.85        15.27 o                         
  -1  -7   6        419.81        325.67        20.59 o                         
   0  -7   6         28.57         42.55         7.27 o                         
   1  -7   6       1494.86       1391.19        43.54 o                         
   2  -7   6        110.85        103.11        10.51 o                         
   3  -7   6       3054.19       2817.99        46.06 o                         
   4  -7   6          4.24         -1.00         5.11 o                         
   5  -7   6       1182.73       1310.11        27.21 o                         
   6  -7   6         47.74         27.92         4.99 o                         
   7  -7   6          7.80          8.23         4.42 o                         
   8  -7   6         42.88          3.79         4.76 o                         
  -8  -6   6        259.81        299.38        15.66 o                         
  -7  -6   6        717.54        727.30        29.31 o                         
  -6  -6   6        813.64        851.30        24.48 o                         
  -5  -6   6        849.01        777.43        20.79 o                         
  -4  -6   6       1091.69       1160.88        23.42 o                         
  -3  -6   6       1060.45       1151.10        41.31 o                         
  -2  -6   6        473.98        416.92        16.59 o                         
  -1  -6   6          0.02         -1.14         6.24 o                         
   0  -6   6        204.65        206.03        12.96 o                         
   1  -6   6         16.26         15.52         7.98 o                         
   2  -6   6         28.99         36.21         7.60 o                         
   3  -6   6          1.81         11.36         6.95 o                         
   4  -6   6          2.89         -1.88         4.46 o                         
   5  -6   6         40.77         18.45         5.29 o                         
   6  -6   6        343.97        262.98        12.86 o                         
   7  -6   6         36.70         24.37         4.83 o                         
   8  -6   6         38.37         14.96         5.52 o                         
  -8  -5   6        326.12        314.73        26.02 o                         
  -7  -5   6         43.04         41.97         9.57 o                         
  -6  -5   6          1.29          1.90         6.65 o                         
  -5  -5   6         52.96         50.49         5.68 o                         
  -4  -5   6          2.19         -0.77         6.81 o                         
  -3  -5   6         59.71         45.36         5.92 o                         
  -2  -5   6        483.19        424.67        16.37 o                         
  -1  -5   6        148.96        157.83         9.16 o                         
   0  -5   6        112.64        131.66         9.39 o                         
   1  -5   6       1425.69       1259.97        39.29 o                         
   2  -5   6        151.49         79.35         9.57 o                         
   3  -5   6       1552.93       1610.57        43.84 o                         
   4  -5   6        122.85        125.67        20.28 o                         
   5  -5   6        684.86        633.68        26.44 o                         
   6  -5   6        212.12        150.60        11.42 o                         
   7  -5   6          0.85          5.64         4.87 o                         
   8  -5   6          9.00         -0.37         5.03 o                         
   9  -5   6          1.75         -2.46         3.67 o                         
  -9  -4   6         58.51         41.91        10.75 o                         
  -8  -4   6         60.28         61.09        16.25 o                         
  -7  -4   6       1080.86       1048.94        39.03 o                         
  -6  -4   6        371.68        365.11        13.07 o                         
  -5  -4   6        520.21        494.75        21.89 o                         
  -4  -4   6        619.49        615.80        21.22 o                         
  -3  -4   6          1.50          4.86         4.08 o                         
  -2  -4   6       2944.89       2925.41        67.30 o                         
  -1  -4   6        122.60         81.81         7.83 o                         
   0  -4   6       1294.75       1408.42        26.70 o                         
   1  -4   6          4.82          9.33         5.46 o                         
   2  -4   6        474.98        527.96        16.33 o                         
   3  -4   6         35.12         25.91         5.61 o                         
   4  -4   6        692.65        640.05        76.73 o                         
   5  -4   6        566.75        467.61        24.44 o                         
   6  -4   6        660.70        600.38        15.85 o                         
   7  -4   6       1141.84       1089.46        21.57 o                         
   8  -4   6          0.78          4.59         4.02 o                         
   9  -4   6        384.68        377.28        12.02 o                         
  -9  -3   6         10.53          4.40         9.65 o                         
  -8  -3   6         51.72         97.99        18.69 o                         
  -7  -3   6         23.60         15.65        21.26 o                         
  -6  -3   6        160.56        125.43         8.10 o                         
  -5  -3   6        184.94        190.12        14.02 o                         
  -4  -3   6        105.47        112.73         8.84 o                         
  -3  -3   6       2590.24       2617.17        41.03 o                         
  -2  -3   6         89.70         96.08         6.78 o                         
  -1  -3   6        774.01        746.40        17.30 o                         
   0  -3   6         57.74         40.22         4.66 o                         
   1  -3   6       1694.82       1984.41        34.24 o                         
   2  -3   6        191.71        233.89        10.35 o                         
   3  -3   6        361.14        342.22        14.13 o                         
   4  -3   6       2534.72       2531.71        79.78 o                         
   5  -3   6        156.08        139.21        15.39 o                         
   6  -3   6        329.09        223.39        24.37 o                         
   7  -3   6        213.79        167.12         8.27 o                         
   8  -3   6          1.45         -0.90         4.41 o                         
   9  -3   6         70.96         50.61         6.60 o                         
  10  -3   6       2012.98       2219.75        39.65 o                         
  -9  -2   6         30.53         33.11        11.24 o                         
  -8  -2   6          7.17         26.62        11.67 o                         
  -7  -2   6         15.38          9.21         8.51 o                         
  -6  -2   6        574.52        513.54        15.49 o                         
  -5  -2   6        628.80        617.42        24.16 o                         
  -4  -2   6       2525.19       2341.37        35.44 o                         
  -3  -2   6        561.05        549.56        15.64 o                         
  -2  -2   6        281.95        341.95         9.80 o                         
  -1  -2   6       1703.01       1954.20        38.88 o                         
   0  -2   6       1881.82       2133.93        31.47 o                         
   1  -2   6       1146.92       1175.13        19.35 o                         
   2  -2   6        803.12       1069.95        23.40 o                         
   3  -2   6        226.57        273.26         9.50 o                         
   4  -2   6         16.36         -2.00        18.57 o                         
   5  -2   6        832.83        851.53        31.03 o                         
   6  -2   6        251.87        275.61        18.62 o                         
   7  -2   6        415.88        450.25        11.91 o                         
   8  -2   6       1446.07       1459.11        24.98 o                         
   9  -2   6         70.64         98.52        11.89 o                         
  10  -2   6        169.46        187.48         8.79 o                         
  -9  -1   6        202.16        212.61        17.75 o                         
  -8  -1   6        345.74        299.67        15.63 o                         
  -7  -1   6        116.42        130.01        12.23 o                         
  -6  -1   6        274.70        271.80        12.37 o                         
  -5  -1   6        124.31        125.82        11.63 o                         
  -4  -1   6       1908.60       1976.39        41.32 o                         
  -3  -1   6       2143.47       2233.03        36.75 o                         
  -2  -1   6      11904.86      12055.04       109.61 o                         
  -1  -1   6        228.06        238.69         8.00 o                         
   0  -1   6       4146.94       4399.21        42.01 o                         
   1  -1   6       2668.85       2781.24        27.33 o                         
   2  -1   6        150.79        167.06         6.85 o                         
   3  -1   6        398.02        364.88         9.05 o                         
   4  -1   6         70.42         69.25         8.95 o                         
   5  -1   6         96.29         91.41        10.88 o                         
   6  -1   6        419.55        397.10        23.68 o                         
   7  -1   6        303.56        276.54        15.59 o                         
   8  -1   6        874.75        760.47        15.46 o                         
   9  -1   6        431.43        393.80        13.67 o                         
  10  -1   6        192.65        214.97        10.25 o                         
  -9   0   6         36.58         31.89         9.04 o                         
  -8   0   6         26.51         51.07        15.64 o                         
  -7   0   6        115.19        114.10        17.04 o                         
  -6   0   6        149.04        107.14        10.85 o                         
  -5   0   6        528.21        507.03        21.46 o                         
  -4   0   6        634.77        669.91        17.27 o                         
  -3   0   6         46.70         46.25         5.34 o                         
  -2   0   6       2219.63       2351.23        28.17 o                         
  -1   0   6        228.50        284.76         8.26 o                         
   0   0   6        567.07        596.21        11.32 o                         
   1   0   6        112.93        134.15         5.61 o                         
   2   0   6       5080.97       4874.82        54.41 o                         
   3   0   6        215.92        167.84         6.66 o                         
   4   0   6        276.83        212.27        89.19 o                         
   5   0   6        331.82        336.06        21.20 o                         
   6   0   6       1069.55        915.12        27.42 o                         
   7   0   6        102.34         98.03        11.24 o                         
   8   0   6        635.21        552.67        13.52 o                         
   9   0   6        127.09        122.29         7.84 o                         
  10   0   6        102.14         64.49         8.31 o                         
  11   0   6         25.95         17.18         3.64 o                         
  -9   1   6         28.38         26.77         4.53 o                         
  -8   1   6        136.78        167.33        10.17 o                         
  -7   1   6         63.41         63.51         9.05 o                         
  -6   1   6        141.63        177.30        16.47 o                         
  -5   1   6         45.76         41.79         7.70 o                         
  -4   1   6        895.59        802.90        19.26 o                         
  -3   1   6         26.89         38.18         5.75 o                         
  -2   1   6        442.78        454.58        13.38 o                         
  -1   1   6         93.86         71.29         5.28 o                         
   0   1   6       9204.54       9765.07       161.28 o                         
   1   1   6        131.96        124.11         6.38 o                         
   2   1   6       1112.76       1112.95        15.15 o                         
   3   1   6         26.50         43.99         3.73 o                         
   4   1   6        397.63        431.98        34.21 o                         
   5   1   6        257.05        283.77        17.87 o                         
   6   1   6        174.04        161.37        15.10 o                         
   7   1   6        342.71        289.02        18.88 o                         
   8   1   6        678.29        741.35        16.88 o                         
   9   1   6         64.42         68.00         7.52 o                         
  10   1   6        714.21        760.02        16.81 o                         
  11   1   6          0.20          4.19         3.30 o                         
  -9   2   6         81.73         82.13         6.40 o                         
  -8   2   6        165.81        170.16        10.45 o                         
  -7   2   6         57.83         55.36         8.53 o                         
  -6   2   6        988.26        897.59        25.34 o                         
  -5   2   6         35.52         26.53         7.58 o                         
  -4   2   6        807.22        771.23        19.94 o                         
  -3   2   6        359.43        381.94        13.36 o                         
  -2   2   6       1279.52       1426.64        24.29 o                         
  -1   2   6          0.07          3.06         3.13 o                         
   0   2   6         14.37         23.53         3.58 o                         
   1   2   6        571.70        613.35        14.67 o                         
   2   2   6       1287.90       1343.56        22.29 o                         
   3   2   6         27.78         24.54         3.14 o                         
   4   2   6        603.44        642.79        12.81 o                         
   5   2   6        218.51        285.69        10.84 o                         
   6   2   6        372.91        414.92        16.25 o                         
   7   2   6          0.17          6.67         6.72 o                         
   8   2   6        602.26        580.23        15.15 o                         
   9   2   6        197.82        219.99        10.04 o                         
  10   2   6        223.80        229.26         8.75 o                         
  11   2   6         92.51         94.85         5.17 o                         
  -9   3   6         11.56         14.63         4.10 o                         
  -8   3   6         29.59         34.56         6.00 o                         
  -7   3   6        154.50        129.60        11.80 o                         
  -6   3   6       1892.92       1716.86        50.03 o                         
  -5   3   6          2.29          5.04         5.52 o                         
  -4   3   6         32.74         23.79         6.15 o                         
  -3   3   6          0.53          6.16         5.09 o                         
  -2   3   6         55.83         38.18         4.71 o                         
  -1   3   6        177.97        202.22         7.24 o                         
   0   3   6        284.97        310.74         9.43 o                         
   1   3   6        379.51        385.77        14.41 o                         
   2   3   6       1186.57       1131.93        18.47 o                         
   3   3   6        105.26        104.99         4.13 o                         
   4   3   6          0.35         -0.05         2.91 o                         
   5   3   6         13.38         10.45         3.46 o                         
   6   3   6         70.03         51.99         8.64 o                         
   7   3   6         81.38         84.46         9.72 o                         
   8   3   6        577.64        550.21        23.60 o                         
   9   3   6          2.71          3.52         5.20 o                         
  10   3   6        651.24        694.56        15.75 o                         
  11   3   6          9.60         -1.39         4.21 o                         
  -9   4   6          3.62          8.55         6.17 o                         
  -8   4   6       1450.31       1372.76        27.92 o                         
  -7   4   6         13.96         15.55         5.79 o                         
  -6   4   6       2068.89       1869.36        63.61 o                         
  -5   4   6        379.48        382.53        18.01 o                         
  -4   4   6       1932.26       1900.62        39.49 o                         
  -3   4   6        851.22        807.04        26.19 o                         
  -2   4   6        149.68        115.79         9.19 o                         
  -1   4   6        387.41        389.97        11.82 o                         
   0   4   6       4217.77       3969.52        42.30 o                         
   1   4   6        544.37        497.41        10.05 o                         
   2   4   6         74.66         68.90         4.36 o                         
   3   4   6        686.92        726.29        13.00 o                         
   4   4   6       1207.48       1190.82        20.69 o                         
   5   4   6         86.97         88.50         5.89 o                         
   6   4   6        468.38        434.10        12.95 o                         
   7   4   6         83.40         71.53        11.34 o                         
   8   4   6         37.20         53.00         6.27 o                         
   9   4   6        563.67        506.51        21.48 o                         
  10   4   6         14.97          5.48         5.70 o                         
  11   4   6         31.61         25.56         5.04 o                         
  -8   5   6       3150.55       3177.45        78.93 o                         
  -7   5   6         37.21         40.37         9.05 o                         
  -6   5   6        301.85        324.18        18.16 o                         
  -5   5   6         59.57         28.06         8.89 o                         
  -4   5   6       2967.60       3035.31        52.68 o                         
  -3   5   6          2.82          6.02         4.90 o                         
  -2   5   6          0.46         -0.31         3.82 o                         
  -1   5   6         29.45         28.98         4.12 o                         
   0   5   6        884.44        740.61        14.06 o                         
   1   5   6        210.10        236.11         7.86 o                         
   2   5   6        479.72        474.20        10.86 o                         
   3   5   6        171.47        228.95         7.81 o                         
   4   5   6       2770.72       2619.98        39.75 o                         
   5   5   6         49.69         45.49         5.75 o                         
   6   5   6        744.97        753.46        19.34 o                         
   7   5   6         51.03         51.54         8.75 o                         
   8   5   6        835.06        829.70        19.54 o                         
   9   5   6         29.40         18.17         6.17 o                         
  10   5   6       2443.10       2672.27        59.60 o                         
  11   5   6          9.21          2.25         3.93 o                         
  -8   6   6        492.56        435.58        17.70 o                         
  -7   6   6          2.17          6.13         5.76 o                         
  -6   6   6        524.37        474.53        15.97 o                         
  -5   6   6         36.58         36.15         4.64 o                         
  -4   6   6        131.34        128.68        12.75 o                         
  -3   6   6         10.57         -2.17         4.54 o                         
  -2   6   6         30.12         16.04         4.74 o                         
  -1   6   6         14.10         16.20         4.50 o                         
   0   6   6          4.53         11.36         3.21 o                         
   1   6   6        890.09        976.32        15.11 o                         
   2   6   6       4612.63       4747.76        45.42 o                         
   3   6   6       1701.37       1911.88        23.27 o                         
   4   6   6      10558.58      10581.29        94.48 o                         
   5   6   6        144.28        116.13         9.64 o                         
   6   6   6       2566.34       2601.62        39.80 o                         
   7   6   6        149.37        152.54        11.88 o                         
   8   6   6       3299.46       3491.76        47.06 o                         
   9   6   6         62.86         95.47        12.48 o                         
  10   6   6          1.46          0.07        11.24 o                         
  11   6   6         37.23         33.78         5.21 o                         
  -8   7   6        431.77        427.38        14.81 o                         
  -7   7   6        194.51        172.44        13.62 o                         
  -6   7   6        256.34        242.48        19.25 o                         
  -5   7   6        220.42        174.87         8.56 o                         
  -4   7   6        366.15        355.06        19.84 o                         
  -3   7   6        521.94        473.77        19.17 o                         
  -2   7   6          3.22          6.89         5.56 o                         
  -1   7   6        387.38        309.51        14.19 o                         
   0   7   6         16.10         17.04         3.98 o                         
   1   7   6        182.36        230.30         8.03 o                         
   2   7   6          7.98         16.50         3.72 o                         
   3   7   6        107.70        159.12         8.77 o                         
   4   7   6        115.41        106.81         8.12 o                         
   5   7   6        665.08        597.33        25.69 o                         
   6   7   6        854.74        782.33        25.37 o                         
   7   7   6        389.78        370.88        18.18 o                         
   8   7   6       5846.87       6031.79        67.20 o                         
   9   7   6        674.28        642.59        23.83 o                         
  10   7   6         85.01         93.90        13.91 o                         
  11   7   6         21.18         40.24         4.31 o                         
  -7   8   6         75.21         88.79        11.85 o                         
  -6   8   6        161.37        170.62        11.24 o                         
  -5   8   6        100.52        115.61         9.15 o                         
  -4   8   6          1.46         -3.94         3.94 o                         
  -3   8   6        263.65        222.82        22.91 o                         
  -2   8   6        918.24        873.23        26.06 o                         
  -1   8   6        342.16        312.46        18.30 o                         
   0   8   6        397.28        377.69        13.42 o                         
   1   8   6         93.21        129.06         7.35 o                         
   2   8   6       1254.45       1270.09        22.75 o                         
   3   8   6        114.64         81.41         6.75 o                         
   4   8   6        448.92        411.96        15.37 o                         
   5   8   6          2.79          3.17         5.99 o                         
   6   8   6        442.20        390.64        18.51 o                         
   7   8   6        645.87        618.26        16.36 o                         
   8   8   6       1241.37       1228.66        28.87 o                         
   9   8   6        104.77        113.76         9.66 o                         
  10   8   6         48.82         62.75        12.10 o                         
  11   8   6         59.48         83.96         8.26 o                         
  -7   9   6         34.48         28.71         6.96 o                         
  -6   9   6        146.65        184.34         8.84 o                         
  -5   9   6          9.54         16.39         5.42 o                         
  -4   9   6        395.59        396.03        19.45 o                         
  -3   9   6         48.41         62.86         6.07 o                         
  -2   9   6         22.07         10.44         6.89 o                         
  -1   9   6        297.98        257.88        15.69 o                         
   0   9   6          6.81          3.06         3.73 o                         
   1   9   6         15.69         10.20         4.43 o                         
   2   9   6        216.30        210.77        11.10 o                         
   3   9   6        183.66        221.35        10.30 o                         
   4   9   6         92.07         90.32         8.58 o                         
   5   9   6        812.68        761.27        36.97 o                         
   6   9   6       1981.77       1970.91        37.96 o                         
   7   9   6       2695.36       2731.27        36.48 o                         
   8   9   6          5.77         -3.14         6.95 o                         
   9   9   6        113.78        124.02        11.36 o                         
  10   9   6          9.02          0.98        11.48 o                         
  -6  10   6        304.13        297.82        10.55 o                         
  -5  10   6        417.83        458.69        16.41 o                         
  -4  10   6        324.52        309.08        15.49 o                         
  -3  10   6         68.29         48.99         6.71 o                         
  -2  10   6        242.21        242.61        10.36 o                         
  -1  10   6        290.80        284.79        15.69 o                         
   0  10   6        352.63        282.29        13.30 o                         
   1  10   6        465.58        390.20        15.66 o                         
   2  10   6         40.34         27.37         5.37 o                         
   3  10   6        129.75         89.91         8.25 o                         
   4  10   6        285.63        297.32        20.86 o                         
   5  10   6        445.51        417.07        16.70 o                         
   6  10   6        277.94        234.90        11.19 o                         
   7  10   6         23.48         28.27         6.32 o                         
   8  10   6         93.17         94.35        10.14 o                         
   9  10   6         70.54         61.57         9.83 o                         
  10  10   6         41.41         60.36        12.58 o                         
  -5  11   6         25.26         16.16         4.67 o                         
  -4  11   6         18.79          3.47         6.21 o                         
  -3  11   6         47.15         29.90         5.89 o                         
  -2  11   6        239.30        236.59        14.44 o                         
  -1  11   6        100.43         80.47         6.82 o                         
   0  11   6        205.94        214.01         9.56 o                         
   1  11   6         77.11         64.89         7.93 o                         
   2  11   6        237.24        289.73        13.74 o                         
   3  11   6          1.96         -1.20         6.88 o                         
   4  11   6         63.25         46.88         7.11 o                         
   5  11   6        319.82        263.15        15.33 o                         
   6  11   6         91.30         80.70        10.92 o                         
   7  11   6         13.66         -2.23        11.61 o                         
   8  11   6         10.13          3.50         8.19 o                         
   9  11   6        554.95        629.04        28.53 o                         
  -4  12   6        129.36        130.20        10.20 o                         
  -3  12   6        145.52        163.37        10.80 o                         
  -2  12   6         61.14         57.88         8.61 o                         
  -1  12   6       1088.40       1141.86        37.27 o                         
   0  12   6        162.93        121.69        21.01 o                         
   1  12   6        392.26        309.74        20.04 o                         
   2  12   6        205.26        218.24        13.77 o                         
   3  12   6       1530.01       1435.20        30.57 o                         
   4  12   6        216.16        209.04        16.67 o                         
   5  12   6         91.97       1199.92       843.02 o                         
   6  12   6        149.53        180.55        14.51 o                         
   7  12   6         50.66         58.52        13.93 o                         
   8  12   6          0.37         -1.95         8.43 o                         
   9  12   6        390.24        469.89        20.28 o                         
  -3  13   6         27.44         23.85         4.37 o                         
  -2  13   6         43.75         41.14        17.47 o                         
  -1  13   6         80.67         85.29        10.65 o                         
   0  13   6          2.49         -7.82        11.73 o                         
   1  13   6         50.24         84.30        16.62 o                         
   2  13   6          4.08         -1.65         7.25 o                         
   3  13   6       2694.94       2665.59        50.09 o                         
   4  13   6          3.76         -1.81         7.70 o                         
   5  13   6        379.82        355.86        18.97 o                         
   6  13   6         42.26         79.29        15.52 o                         
   7  13   6         38.09         49.24        12.71 o                         
   8  13   6         11.84         17.96         7.82 o                         
  -2  14   6         42.35         49.30         4.24 o                         
  -1  14   6         47.55         39.10        11.61 o                         
   0  14   6         43.96         10.14        10.26 o                         
   1  14   6       1837.69       1986.22        66.10 o                         
   2  14   6         66.93         51.95         8.71 o                         
   3  14   6         29.86         57.34         9.10 o                         
   4  14   6          4.35          7.94         9.77 o                         
   5  14   6        122.27        133.17        17.84 o                         
   6  14   6         28.74         29.81         9.29 o                         
   7  14   6        110.56        114.11        12.34 o                         
   0  15   6        163.18        172.66        19.98 o                         
   1  15   6        873.59        882.36        48.08 o                         
   2  15   6         13.58         34.58         8.31 o                         
   3  15   6        783.29        755.54        30.18 o                         
   4  15   6         15.19         11.00         7.45 o                         
   5  15   6        607.89        693.35        28.34 o                         
   6  15   6         20.73         36.65         7.57 o                         
  -3 -11   7        500.85        576.31        22.97 o                         
  -2 -11   7        302.64        271.11        18.82 o                         
  -1 -11   7        620.41        682.21        19.98 o                         
   0 -11   7         77.77         71.82         8.03 o                         
   1 -11   7         14.40          3.37         5.04 o                         
   2 -11   7         39.97         45.08         8.80 o                         
  -3 -10   7        897.63        963.19        66.77 o                         
  -2 -10   7          9.86         -4.40        10.75 o                         
  -1 -10   7         17.26          9.96         7.82 o                         
   0 -10   7         60.81         76.46        10.16 o                         
   1 -10   7          9.11          2.60         7.20 o                         
   2 -10   7          0.06        -12.10        12.10 o                         
   3 -10   7          0.08         -2.81         8.06 o                         
   4 -10   7         26.97         23.40         6.84 o                         
  -6  -9   7         10.08         -4.03         7.21 o                         
  -5  -9   7        105.00        100.51        10.87 o                         
  -4  -9   7         14.27         14.23        15.03 o                         
  -3  -9   7        137.07        127.10        20.57 o                         
  -2  -9   7         26.32         23.76         9.55 o                         
  -1  -9   7        165.81        200.27        20.39 o                         
   0  -9   7         10.77          6.09         7.19 o                         
   1  -9   7        397.66        469.12        23.02 o                         
   2  -9   7          1.63          4.48         6.63 o                         
   3  -9   7        108.88        138.16        12.71 o                         
   4  -9   7         54.92         70.81         7.64 o                         
   5  -9   7         18.75         47.40         5.18 o                         
  -6  -8   7         27.49         24.86        14.78 o                         
  -5  -8   7         44.24         24.33         8.48 o                         
  -4  -8   7        125.74        123.89        15.54 o                         
  -3  -8   7         71.61         67.15        10.82 o                         
  -2  -8   7          0.31         -0.95         7.20 o                         
  -1  -8   7          6.20          4.06         7.81 o                         
   0  -8   7          4.13          7.60         5.08 o                         
   1  -8   7        242.56        192.67        12.34 o                         
   2  -8   7         37.54         31.78         7.14 o                         
   3  -8   7          2.06         21.55         9.15 o                         
   4  -8   7          4.92         -3.18         7.63 o                         
   5  -8   7          2.53         10.29         5.25 o                         
   6  -8   7        239.18        299.91         9.96 o                         
  -7  -7   7          1.26          3.30         8.67 o                         
  -6  -7   7        234.17        256.27        20.46 o                         
  -5  -7   7        690.43        692.41        31.83 o                         
  -4  -7   7         49.65         57.65         9.39 o                         
  -3  -7   7        983.04        980.32        29.92 o                         
  -2  -7   7         58.58         94.59        10.56 o                         
  -1  -7   7       1657.51       1666.58        27.60 o                         
   0  -7   7         94.36        100.98         8.03 o                         
   1  -7   7       1103.30        888.43        31.35 o                         
   2  -7   7         82.45         62.33         8.08 o                         
   3  -7   7        358.70        292.13        13.14 o                         
   4  -7   7         33.54         64.89        11.42 o                         
   5  -7   7          7.66         38.11         7.19 o                         
   6  -7   7        183.00        133.49         8.21 o                         
   7  -7   7         22.84         20.31         4.03 o                         
  -7  -6   7       1860.99       2005.40        65.12 o                         
  -6  -6   7         81.81         90.28         9.95 o                         
  -5  -6   7       1092.37       1077.49        32.00 o                         
  -4  -6   7       1168.50       1103.89        29.49 o                         
  -3  -6   7         20.81         11.40         5.18 o                         
  -2  -6   7         14.38         -0.80        11.48 o                         
  -1  -6   7         74.06         69.75         8.26 o                         
   0  -6   7         14.91          9.99         7.72 o                         
   1  -6   7        801.34        827.50        37.29 o                         
   2  -6   7        308.77        250.30        15.02 o                         
   3  -6   7        240.75        248.36        11.02 o                         
   4  -6   7        531.30        530.73        17.44 o                         
   5  -6   7         98.79         63.49        10.88 o                         
   6  -6   7        117.78        144.64         8.63 o                         
   7  -6   7          4.09          3.21         3.95 o                         
   8  -6   7        506.56        596.39        21.70 o                         
  -8  -5   7         11.36         -3.18         8.67 o                         
  -7  -5   7       2225.11       2264.05        75.99 o                         
  -6  -5   7          5.51          8.98         8.66 o                         
  -5  -5   7         13.89          3.41         4.76 o                         
  -4  -5   7        426.98        470.84        16.55 o                         
  -3  -5   7        112.06         87.85        10.05 o                         
  -2  -5   7        165.28        141.70         9.48 o                         
  -1  -5   7       1766.69       1717.69        33.28 o                         
   0  -5   7          2.98          2.97         7.45 o                         
   1  -5   7        721.09        590.49        20.81 o                         
   2  -5   7         74.96         24.98         6.06 o                         
   3  -5   7          1.11          4.37         5.39 o                         
   4  -5   7          0.15         -4.84         9.96 o                         
   5  -5   7        113.80        111.15         8.85 o                         
   6  -5   7        694.54        698.08        24.15 o                         
   7  -5   7          5.08         -3.09         4.88 o                         
   8  -5   7        329.35        455.74        12.90 o                         
   9  -5   7        116.36         95.76         7.70 o                         
  -8  -4   7        819.51        920.84        42.76 o                         
  -7  -4   7         55.51         42.99         9.53 o                         
  -6  -4   7        690.99        729.67        54.12 o                         
  -5  -4   7       1050.86       1018.49        39.52 o                         
  -4  -4   7        233.37        246.08        13.68 o                         
  -3  -4   7         86.45         88.93        14.00 o                         
  -2  -4   7        660.21        695.63        21.21 o                         
  -1  -4   7          1.05          2.22         4.27 o                         
   0  -4   7        663.70        591.57        21.72 o                         
   1  -4   7        433.26        430.80        21.31 o                         
   2  -4   7        262.44        283.45        14.17 o                         
   3  -4   7       3329.61       3070.98        76.06 o                         
   4  -4   7        890.47        809.17        32.51 o                         
   5  -4   7       2094.93       1893.53        52.48 o                         
   6  -4   7        177.42        159.25         8.35 o                         
   7  -4   7        276.73        272.20        10.89 o                         
   8  -4   7          3.98          1.90         7.36 o                         
   9  -4   7        626.38        661.01        21.49 o                         
  -9  -3   7        152.09        156.02        14.05 o                         
  -8  -3   7         84.50        105.56        17.47 o                         
  -7  -3   7         20.27         19.51         7.07 o                         
  -6  -3   7        824.23        771.09        20.41 o                         
  -5  -3   7        102.11        105.48         8.53 o                         
  -4  -3   7        210.75        184.35        10.20 o                         
  -3  -3   7         36.46         36.36         6.39 o                         
  -2  -3   7        948.45        940.87        27.01 o                         
  -1  -3   7         51.45         66.30         6.28 o                         
   0  -3   7       1411.62       1407.49        24.31 o                         
   1  -3   7         50.79         52.83         7.64 o                         
   2  -3   7        391.37        351.46        15.16 o                         
   3  -3   7        345.37        302.09        12.55 o                         
   4  -3   7        202.07        204.69        12.86 o                         
   5  -3   7         92.53        112.05        14.08 o                         
   6  -3   7          0.92         -3.14         4.31 o                         
   7  -3   7         37.24         24.91         4.95 o                         
   8  -3   7         33.87         59.11         7.11 o                         
   9  -3   7         94.55        102.29         9.22 o                         
  10  -3   7         10.01          6.42         4.52 o                         
  -9  -2   7         20.90         17.92         5.77 o                         
  -8  -2   7          2.81          7.65         6.80 o                         
  -7  -2   7        121.57        122.29        13.94 o                         
  -6  -2   7        185.26        153.57         9.54 o                         
  -5  -2   7          7.00         23.66         8.89 o                         
  -4  -2   7         54.46         60.72         7.35 o                         
  -3  -2   7        628.73        564.27        20.55 o                         
  -2  -2   7       2556.94       2614.35        60.42 o                         
  -1  -2   7        248.56        316.79        10.96 o                         
   0  -2   7        210.14        309.23        10.70 o                         
   1  -2   7        128.24        125.39         7.42 o                         
   2  -2   7       1219.88       1132.02        27.06 o                         
   3  -2   7       2035.25       2152.16        28.98 o                         
   4  -2   7       1499.44       1412.07        40.96 o                         
   5  -2   7       2141.18       2217.28        53.98 o                         
   6  -2   7        317.71        305.06        53.70 o                         
   7  -2   7        955.45        942.01        17.27 o                         
   8  -2   7        656.85        587.03        15.39 o                         
   9  -2   7          1.55          3.83         4.33 o                         
  10  -2   7        100.70        136.80         7.23 o                         
  -9  -1   7        129.01        165.99         9.92 o                         
  -8  -1   7        124.17        126.67        12.57 o                         
  -7  -1   7         57.68         60.31         9.10 o                         
  -6  -1   7        170.73        197.87         9.95 o                         
  -5  -1   7       1148.31       1099.52        32.68 o                         
  -4  -1   7        463.41        504.74        21.09 o                         
  -3  -1   7        724.82        707.93        22.57 o                         
  -2  -1   7         28.16         58.61         4.85 o                         
  -1  -1   7         20.27         22.09         4.22 o                         
   0  -1   7        317.28        343.95        11.52 o                         
   1  -1   7         65.43         84.91         5.47 o                         
   2  -1   7       2184.34       2294.75        28.50 o                         
   3  -1   7          8.34         18.42         3.56 o                         
   4  -1   7        407.56        387.90        14.73 o                         
   5  -1   7         55.13         42.81         8.45 o                         
   6  -1   7       1916.46       1865.50        49.38 o                         
   7  -1   7        376.58        328.43        11.89 o                         
   8  -1   7       1984.14       1832.07        26.42 o                         
   9  -1   7        297.10        264.22         9.99 o                         
  10  -1   7         39.90         47.91         5.62 o                         
  -9   0   7          0.28         10.35         3.93 o                         
  -8   0   7          6.93         17.89         7.38 o                         
  -7   0   7        271.61        255.82        15.78 o                         
  -6   0   7         86.23         84.64         7.02 o                         
  -5   0   7          2.26         -0.41         9.46 o                         
  -4   0   7       1573.77       1476.14        36.24 o                         
  -3   0   7       1038.41       1028.01        21.09 o                         
  -2   0   7        186.99        216.03         8.47 o                         
  -1   0   7        244.55        210.69         7.27 o                         
   0   0   7       2351.93       2506.12        31.98 o                         
   1   0   7          1.59          4.56         2.96 o                         
   2   0   7          8.01          2.80         2.83 o                         
   3   0   7        349.44        305.67         9.37 o                         
   4   0   7       1751.77       1856.32        29.38 o                         
   5   0   7         10.18          5.99         7.57 o                         
   6   0   7       1165.47        942.87        41.17 o                         
   7   0   7          9.94         -1.05         7.38 o                         
   8   0   7        132.09        159.13         7.64 o                         
   9   0   7         20.09         12.48         4.67 o                         
  10   0   7        190.30        206.07         8.27 o                         
  11   0   7         12.18          3.64         5.44 o                         
  -9   1   7         61.19         52.03         7.04 o                         
  -8   1   7         30.43         42.69         7.98 o                         
  -7   1   7          1.10          3.65         8.26 o                         
  -6   1   7        299.75        331.71        13.64 o                         
  -5   1   7        138.92        148.79        11.80 o                         
  -4   1   7         42.12         74.46         6.77 o                         
  -3   1   7         34.43         46.99         5.73 o                         
  -2   1   7       3127.48       3127.05        41.32 o                         
  -1   1   7         24.43         26.44         4.22 o                         
   0   1   7        598.50        551.08        10.83 o                         
   1   1   7        355.42        372.11         7.60 o                         
   2   1   7       1026.32       1004.57        14.77 o                         
   3   1   7         40.40         57.66         4.02 o                         
   4   1   7       5850.91       6257.62       106.35 o                         
   5   1   7          0.86         -6.11         8.31 o                         
   6   1   7        478.21        450.08        27.98 o                         
   7   1   7        182.83        115.05        13.80 o                         
   8   1   7        742.20        772.64        14.96 o                         
   9   1   7         49.33         56.07         6.31 o                         
  10   1   7        573.89        665.71        15.04 o                         
  11   1   7          2.41          7.71         4.73 o                         
  -9   2   7         69.12         67.87         9.17 o                         
  -8   2   7         12.56         10.42         5.78 o                         
  -7   2   7        197.16        207.35        11.87 o                         
  -6   2   7        207.09        173.47        11.27 o                         
  -5   2   7         36.59         48.49         6.67 o                         
  -4   2   7        521.96        531.59        17.47 o                         
  -3   2   7          9.10         10.82         5.32 o                         
  -2   2   7       5079.66       5590.10       103.71 o                         
  -1   2   7        710.33        740.10        14.80 o                         
   0   2   7       5378.36       5554.95        58.46 o                         
   1   2   7         19.12         15.43         3.12 o                         
   2   2   7          3.96         12.83         3.65 o                         
   3   2   7         98.19         93.82         4.47 o                         
   4   2   7       5601.33       6607.23       118.68 o                         
   5   2   7        674.73        699.20        26.15 o                         
   6   2   7         29.34         27.99         5.07 o                         
   7   2   7        218.52        257.67        19.96 o                         
   8   2   7         13.80          6.47         4.05 o                         
   9   2   7         65.99         67.95         6.31 o                         
  10   2   7        260.12        228.33         9.38 o                         
  11   2   7         83.29        101.73         5.82 o                         
  -8   3   7         93.61         85.65         7.80 o                         
  -7   3   7        125.69        101.86        12.16 o                         
  -6   3   7        184.76        178.40        10.37 o                         
  -5   3   7         49.66         35.28         6.19 o                         
  -4   3   7       2183.67       2240.81        43.86 o                         
  -3   3   7        568.39        532.25        19.00 o                         
  -2   3   7       6215.45       6498.03        93.46 o                         
  -1   3   7        152.94        175.77         7.23 o                         
   0   3   7         34.20         -2.24         7.00 o                         
   1   3   7          0.56          2.16         3.10 o                         
   2   3   7       2728.33       3484.85        30.84 o                         
   3   3   7         64.22         53.98         4.21 o                         
   4   3   7       4321.54       4753.60        50.79 o                         
   5   3   7         57.05         53.33         6.98 o                         
   6   3   7          0.46          5.38         3.97 o                         
   7   3   7         20.68         23.92         8.79 o                         
   8   3   7        243.22        219.07        11.16 o                         
   9   3   7         54.68         52.42         7.28 o                         
  10   3   7        222.70        218.64        10.12 o                         
  11   3   7          0.83         -4.76         4.76 o                         
  -8   4   7         96.01         75.78         7.15 o                         
  -7   4   7         99.04         98.59        10.66 o                         
  -6   4   7         56.94         52.42         5.70 o                         
  -5   4   7        184.81        173.28        12.87 o                         
  -4   4   7        610.02        625.85        22.45 o                         
  -3   4   7         68.17         46.35         8.05 o                         
  -2   4   7        361.82        312.36        11.49 o                         
  -1   4   7         21.37         24.55         4.70 o                         
   0   4   7       2842.30       2485.58        32.53 o                         
   1   4   7        496.04        477.87        11.11 o                         
   2   4   7      15706.04      17553.48       111.89 o                         
   3   4   7          6.95          5.75         3.72 o                         
   4   4   7        665.26        719.83        16.38 o                         
   5   4   7         31.06         29.13         5.11 o                         
   6   4   7        128.96        136.55         8.51 o                         
   7   4   7         46.89         40.66         6.07 o                         
   8   4   7        384.99        386.35        12.97 o                         
   9   4   7        102.72         98.93        10.69 o                         
  10   4   7       1163.32       1160.92        29.62 o                         
  11   4   7          6.19          7.67         5.33 o                         
  -8   5   7        381.28        427.57        16.43 o                         
  -7   5   7        414.93        375.95        15.13 o                         
  -6   5   7        180.03        137.51        10.95 o                         
  -5   5   7        214.25        196.50         8.73 o                         
  -4   5   7          4.02          6.28         6.38 o                         
  -3   5   7        334.09        398.31        17.33 o                         
  -2   5   7        462.34        420.87        27.19 o                         
  -1   5   7        290.34        292.99        11.38 o                         
   0   5   7          9.90         18.35         4.25 o                         
   1   5   7        244.96        260.31         7.67 o                         
   2   5   7       9684.33      10351.65        73.09 o                         
   3   5   7        301.05        290.01         9.13 o                         
   4   5   7       9650.36       9104.99        98.07 o                         
   5   5   7        135.67        120.38         7.95 o                         
   6   5   7        310.85        300.39        13.83 o                         
   7   5   7          7.70          3.94         5.11 o                         
   8   5   7        713.39        691.25        19.62 o                         
   9   5   7          4.71         -6.59         6.59 o                         
  10   5   7        376.43        337.99        14.03 o                         
  11   5   7          2.73          8.80         4.79 o                         
  -8   6   7         17.28         15.00         5.35 o                         
  -7   6   7         33.78         41.47         7.58 o                         
  -6   6   7        609.45        568.02        17.15 o                         
  -5   6   7         30.45         20.00         4.45 o                         
  -4   6   7         36.07         35.45         6.60 o                         
  -3   6   7         90.76        120.68        13.32 o                         
  -2   6   7        466.62        358.75        15.79 o                         
  -1   6   7        425.06        395.88        13.75 o                         
   0   6   7        531.86        580.31        17.86 o                         
   1   6   7        148.70        176.18         8.72 o                         
   2   6   7       2236.80       2074.68        30.97 o                         
   3   6   7        418.16        388.39        11.10 o                         
   4   6   7       1275.61       1116.13        30.59 o                         
   5   6   7         72.12         63.82         6.42 o                         
   6   6   7         55.92         47.33         6.01 o                         
   7   6   7         30.02         28.01         5.45 o                         
   8   6   7         25.70          4.88         5.47 o                         
   9   6   7        397.93        398.99        16.14 o                         
  10   6   7         60.82         78.78         7.55 o                         
  11   6   7         68.75         65.57         6.14 o                         
  -7   7   7          8.96         15.53         7.43 o                         
  -6   7   7          3.46          1.44         5.38 o                         
  -5   7   7         76.93         70.50         7.60 o                         
  -4   7   7        377.48        375.46        13.45 o                         
  -3   7   7         80.50         59.79        10.36 o                         
  -2   7   7        239.46        191.02        15.70 o                         
  -1   7   7          1.07          0.64         4.27 o                         
   0   7   7          0.82          7.83         3.84 o                         
   1   7   7        798.16        827.20        20.14 o                         
   2   7   7        508.80        427.54        14.09 o                         
   3   7   7       4203.94       4014.39        53.00 o                         
   4   7   7        240.32        197.05        10.52 o                         
   5   7   7       1642.12       1601.44        37.50 o                         
   6   7   7        314.34        274.92        13.40 o                         
   7   7   7       2118.26       2102.68        39.05 o                         
   8   7   7        884.40        867.03        22.05 o                         
   9   7   7        321.02        350.85        18.09 o                         
  10   7   7         10.20          3.48         5.82 o                         
  11   7   7        506.39        482.66        12.79 o                         
  -7   8   7         47.57         53.17         8.31 o                         
  -6   8   7        775.70        839.44        22.92 o                         
  -5   8   7        106.43        115.78        10.51 o                         
  -4   8   7       1256.87       1219.56        32.45 o                         
  -3   8   7        417.08        380.58        22.80 o                         
  -2   8   7        216.66        154.25        11.88 o                         
  -1   8   7        317.39        295.20        14.92 o                         
   0   8   7        763.03        757.31        19.04 o                         
   1   8   7        138.36        117.00         7.20 o                         
   2   8   7        280.00        254.21        12.07 o                         
   3   8   7        967.39        908.02        19.91 o                         
   4   8   7        382.56        344.37        14.20 o                         
   5   8   7        436.02        401.33        18.63 o                         
   6   8   7        279.59        250.50        13.07 o                         
   7   8   7       2607.67       2698.08        33.80 o                         
   8   8   7        141.64        137.38        15.48 o                         
   9   8   7          5.88          9.66         6.58 o                         
  10   8   7        108.38        114.81         9.36 o                         
  11   8   7          3.60          6.65         5.43 o                         
  -6   9   7         25.11         20.93         5.00 o                         
  -5   9   7         10.86         22.01         8.14 o                         
  -4   9   7        102.19         81.21        11.56 o                         
  -3   9   7          0.65          0.70         5.60 o                         
  -2   9   7        350.27        327.43        16.82 o                         
  -1   9   7         13.46         11.52         4.82 o                         
   0   9   7        542.63        512.84        15.66 o                         
   1   9   7        138.75        142.60         8.38 o                         
   2   9   7        227.52        205.10        12.92 o                         
   3   9   7        261.68        280.25        15.72 o                         
   4   9   7         63.68         61.91         7.57 o                         
   5   9   7       2443.28       2283.67        63.88 o                         
   6   9   7       1377.52       1373.30        31.17 o                         
   7   9   7        297.50        289.47        11.47 o                         
   8   9   7          3.09          9.44         8.31 o                         
   9   9   7         96.08         85.82        11.71 o                         
  10   9   7         74.70         82.72         9.06 o                         
  -6  10   7         68.76         93.78         7.44 o                         
  -5  10   7        618.44        624.64        23.06 o                         
  -4  10   7          1.37         -0.37         5.60 o                         
  -3  10   7        367.87        340.21        16.61 o                         
  -2  10   7        468.34        465.54        13.84 o                         
  -1  10   7        255.11        281.07        10.10 o                         
   0  10   7         27.99         39.39         8.49 o                         
   1  10   7        147.72        122.43         9.27 o                         
   2  10   7         22.70         23.17         6.42 o                         
   3  10   7        185.45        141.90        15.67 o                         
   4  10   7          3.69          5.69         6.17 o                         
   5  10   7       2513.01       2545.74        84.13 o                         
   6  10   7       2527.09       2358.26        64.26 o                         
   7  10   7        359.23        347.79        15.14 o                         
   8  10   7       1075.55       1075.41        30.67 o                         
   9  10   7        433.04        425.34        17.71 o                         
  10  10   7        515.34        584.74        32.01 o                         
  -5  11   7         32.41         42.13        12.22 o                         
  -4  11   7        371.06        371.57        14.83 o                         
  -3  11   7         14.24         15.91         5.42 o                         
  -2  11   7          4.69          3.03         5.17 o                         
  -1  11   7        322.68        288.62        12.43 o                         
   0  11   7         13.38         12.55         4.70 o                         
   1  11   7         84.19         63.17         6.28 o                         
   2  11   7          2.55         -0.72         7.10 o                         
   3  11   7        134.26        103.66         7.92 o                         
   4  11   7        958.70       1022.57        23.00 o                         
   5  11   7         18.76          4.45         6.33 o                         
   6  11   7        268.92        251.50        17.86 o                         
   7  11   7         24.50         21.62         7.67 o                         
   8  11   7         97.83         94.41        11.70 o                         
   9  11   7         97.49         84.42         9.53 o                         
  -4  12   7        171.06        197.84        11.02 o                         
  -3  12   7        254.64        286.32        10.89 o                         
  -2  12   7          8.10         11.96         5.65 o                         
  -1  12   7        524.90        491.02        19.36 o                         
   0  12   7         21.77         21.89         8.88 o                         
   1  12   7        233.03        175.03        12.80 o                         
   2  12   7         64.22         74.15         7.90 o                         
   3  12   7          0.37          4.64         5.39 o                         
   4  12   7          1.05         -2.25         7.33 o                         
   5  12   7         60.01         64.39        11.27 o                         
   6  12   7          0.82         -2.60        11.00 o                         
   7  12   7        623.37        645.61        25.05 o                         
   8  12   7        150.18        170.31        18.08 o                         
   9  12   7        687.37        791.70        28.83 o                         
  -3  13   7         58.73         72.48         9.37 o                         
  -2  13   7          9.93         12.71        10.08 o                         
  -1  13   7        175.38        199.16        14.79 o                         
   0  13   7          0.59         15.76        14.05 o                         
   1  13   7        562.96        675.39        41.66 o                         
   2  13   7        132.49        126.70        19.55 o                         
   3  13   7        332.41        270.00        17.53 o                         
   4  13   7          4.55         -3.41         7.63 o                         
   5  13   7         28.80         38.65         8.33 o                         
   6  13   7         70.13         95.53        10.52 o                         
   7  13   7        332.39        286.63        21.99 o                         
   8  13   7         86.14        124.13        13.44 o                         
  -2  14   7         18.14         10.52         2.87 o                         
  -1  14   7          6.33        -11.36        11.36 o                         
   0  14   7        480.01        484.06        31.03 o                         
   1  14   7         78.71         39.46        13.44 o                         
   2  14   7        123.30        126.45        12.46 o                         
   3  14   7        399.56        366.96        14.92 o                         
   4  14   7        129.31        140.83        11.79 o                         
   5  14   7        230.44        262.25        14.48 o                         
   6  14   7          5.61         25.78        10.51 o                         
   7  14   7          8.19         11.85         7.33 o                         
   0  15   7         34.96         23.35         3.98 o                         
   1  15   7        384.75        360.59        19.85 o                         
   2  15   7          0.70         14.91         6.72 o                         
   3  15   7        607.33        578.99        25.66 o                         
   4  15   7          1.49          6.11         7.57 o                         
   5  15   7        351.98        404.89        22.11 o                         
   6  15   7         15.59         25.41         7.21 o                         
  -1 -11   8        453.72        485.53        21.26 o                         
   0 -11   8        114.55        101.16        10.14 o                         
  -3 -10   8        286.51        279.17        17.10 o                         
  -2 -10   8          0.02         -5.74         8.55 o                         
  -1 -10   8         11.96         23.58         9.77 o                         
   0 -10   8          0.56         -2.52        18.94 o                         
   1 -10   8        351.83        427.12        23.34 o                         
   2 -10   8          1.89         -8.55         8.55 o                         
   3 -10   8        156.47        189.13        14.91 o                         
  -5  -9   8       1077.01       1096.17        36.29 o                         
  -4  -9   8          4.46         -0.61         8.80 o                         
  -3  -9   8         36.43         33.35         8.05 o                         
  -2  -9   8          2.30          6.85         8.01 o                         
  -1  -9   8        584.64        557.59        25.54 o                         
   0  -9   8         17.49         43.23        12.83 o                         
   1  -9   8          6.14          0.68         6.78 o                         
   2  -9   8         88.51         84.84         9.99 o                         
   3  -9   8         22.02         15.30         6.02 o                         
   4  -9   8         80.68         83.14         9.17 o                         
   5  -9   8        598.06        551.30        21.32 o                         
  -5  -8   8        136.99        118.43        11.73 o                         
  -4  -8   8          0.89          1.16         8.90 o                         
  -3  -8   8        408.68        435.83        26.69 o                         
  -2  -8   8        159.36        216.66        20.86 o                         
  -1  -8   8        717.20        738.50        34.70 o                         
   0  -8   8         42.23         29.35         7.39 o                         
   1  -8   8         87.97         82.14        11.42 o                         
   2  -8   8          2.09          7.34         8.29 o                         
   3  -8   8        226.45        205.52        15.19 o                         
   4  -8   8          6.58          6.79         9.14 o                         
   5  -8   8         15.36         15.04         4.70 o                         
   6  -8   8        256.41        225.04         9.68 o                         
  -6  -7   8         23.49         21.75         9.29 o                         
  -5  -7   8        246.76        268.15        26.15 o                         
  -4  -7   8          4.71          5.35         9.95 o                         
  -3  -7   8        929.58        912.06        28.35 o                         
  -2  -7   8         12.39          6.71         9.87 o                         
  -1  -7   8       1407.38       1337.41        30.21 o                         
   0  -7   8         13.16         -0.32         6.42 o                         
   1  -7   8         21.38         -2.57         5.15 o                         
   2  -7   8          3.07          0.00         5.53 o                         
   3  -7   8        531.41        390.85        20.82 o                         
   4  -7   8         15.26         40.81        12.22 o                         
   5  -7   8         39.40         84.41         8.52 o                         
   6  -7   8          0.81          1.48         4.79 o                         
   7  -7   8        471.04        517.16        22.03 o                         
  -7  -6   8         60.71         76.48        12.71 o                         
  -6  -6   8          2.97         -8.38         8.38 o                         
  -5  -6   8        206.15        224.14        14.39 o                         
  -4  -6   8          8.98          3.65         6.67 o                         
  -3  -6   8          8.01          2.07         4.98 o                         
  -2  -6   8          1.33          0.76         6.77 o                         
  -1  -6   8        915.11        900.87        24.15 o                         
   0  -6   8          7.05          5.66         5.52 o                         
   1  -6   8        480.68        490.88        18.45 o                         
   2  -6   8          1.19          2.22         3.87 o                         
   3  -6   8        720.45        663.31        19.71 o                         
   4  -6   8          4.58         -3.28         5.25 o                         
   5  -6   8         67.09        100.00         9.99 o                         
   6  -6   8         21.76         16.42         4.75 o                         
   7  -6   8         48.47         82.46         5.74 o                         
   8  -6   8         14.32          3.14         3.99 o                         
  -7  -5   8         31.08         31.79         8.49 o                         
  -6  -5   8        208.75        232.69        17.57 o                         
  -5  -5   8         19.42         12.24        12.16 o                         
  -4  -5   8         63.57         62.98        10.18 o                         
  -3  -5   8       2124.16       2119.11        39.52 o                         
  -2  -5   8          2.00         12.96         6.46 o                         
  -1  -5   8        284.04        243.70        15.40 o                         
   0  -5   8         51.91         44.87         7.49 o                         
   1  -5   8          8.33         22.18         5.35 o                         
   2  -5   8          8.03         -4.36         4.73 o                         
   3  -5   8         67.91         40.64         6.20 o                         
   4  -5   8          3.54         -0.11         4.67 o                         
   5  -5   8         38.55         22.44         6.50 o                         
   6  -5   8         41.22         30.71         6.98 o                         
   7  -5   8        328.77        264.63        10.67 o                         
   8  -5   8        179.54        109.69         6.74 o                         
  -8  -4   8          4.74          8.67         8.31 o                         
  -7  -4   8        201.69        215.24        27.49 o                         
  -6  -4   8        320.50        329.70        21.31 o                         
  -5  -4   8       1681.83       1706.97        73.92 o                         
  -4  -4   8          0.84         10.58         5.65 o                         
  -3  -4   8        278.83        281.74        17.03 o                         
  -2  -4   8       1017.68       1023.84        23.71 o                         
  -1  -4   8        582.94        615.75        17.46 o                         
   0  -4   8       1990.17       1921.73        35.28 o                         
   1  -4   8       1928.24       1919.57        36.89 o                         
   2  -4   8        888.70        934.03        22.78 o                         
   3  -4   8        694.30        553.07        23.08 o                         
   4  -4   8         13.36         11.63         6.32 o                         
   5  -4   8         66.32         71.72         6.92 o                         
   6  -4   8         59.66         66.61         6.59 o                         
   7  -4   8          0.06          0.50         4.45 o                         
   8  -4   8         80.20        145.18         9.85 o                         
   9  -4   8          8.10          0.52         3.84 o                         
  -8  -3   8        147.67        168.85        18.69 o                         
  -7  -3   8        848.11        927.97        55.83 o                         
  -6  -3   8        194.44        187.31        17.12 o                         
  -5  -3   8        269.42        266.52        14.12 o                         
  -4  -3   8        809.87        787.11        25.45 o                         
  -3  -3   8         45.79         52.66         8.91 o                         
  -2  -3   8         24.81         30.78         5.30 o                         
  -1  -3   8        158.40        145.13         8.10 o                         
   0  -3   8        553.27        513.42        16.90 o                         
   1  -3   8         55.48         51.15         6.68 o                         
   2  -3   8        269.42        227.07        12.30 o                         
   3  -3   8        905.62        890.64        22.40 o                         
   4  -3   8       2140.73       2032.28        41.79 o                         
   5  -3   8        985.52        979.72        49.05 o                         
   6  -3   8        191.18        208.95         9.12 o                         
   7  -3   8        445.47        420.88        14.61 o                         
   8  -3   8        870.49        772.43        23.77 o                         
   9  -3   8        198.37        216.66         9.79 o                         
  -8  -2   8         26.77         17.92         6.98 o                         
  -7  -2   8         11.13         14.03         8.34 o                         
  -6  -2   8          3.12          3.49         8.07 o                         
  -5  -2   8        276.65        283.49        12.68 o                         
  -4  -2   8        220.86        213.30        12.61 o                         
  -3  -2   8         41.38         39.56         8.23 o                         
  -2  -2   8        128.76        149.65        10.76 o                         
  -1  -2   8       1283.57       1311.36        24.00 o                         
   0  -2   8        322.78        322.05        11.63 o                         
   1  -2   8       1824.55       1776.95        28.72 o                         
   2  -2   8       1629.73       1602.82        28.12 o                         
   3  -2   8        341.59        342.24        11.66 o                         
   4  -2   8        900.56        821.62        24.85 o                         
   5  -2   8        311.01        327.89        21.74 o                         
   6  -2   8        175.70        200.50        17.56 o                         
   7  -2   8        280.95        266.20        10.06 o                         
   8  -2   8       4096.61       4284.63        45.77 o                         
   9  -2   8         53.73         67.28         7.32 o                         
  10  -2   8         52.06         48.45         5.93 o                         
  -8  -1   8        292.51        290.01        11.56 o                         
  -7  -1   8        128.45        153.99        14.52 o                         
  -6  -1   8        656.36        652.38        30.28 o                         
  -5  -1   8         56.71         67.53        10.29 o                         
  -4  -1   8        322.32        349.76        18.05 o                         
  -3  -1   8        228.16        239.98        15.05 o                         
  -2  -1   8        180.58        158.90        11.99 o                         
  -1  -1   8        229.85        197.37         8.26 o                         
   0  -1   8        391.94        322.05        11.00 o                         
   1  -1   8        115.72        146.48         7.73 o                         
   2  -1   8        750.90        740.28        17.39 o                         
   3  -1   8       2420.75       2392.37        34.02 o                         
   4  -1   8        673.15        666.66        18.80 o                         
   5  -1   8       1833.63       1889.03        40.54 o                         
   6  -1   8       4982.24       4895.96        89.53 o                         
   7  -1   8        467.19        421.40        13.14 o                         
   8  -1   8        353.64        361.22        11.46 o                         
   9  -1   8         17.21          8.74         4.56 o                         
  10  -1   8         48.81         52.05         6.87 o                         
  -8   0   8         87.75         95.88         7.80 o                         
  -7   0   8        109.77         75.37        10.88 o                         
  -6   0   8        753.90        737.59        18.27 o                         
  -5   0   8        769.70        728.98        26.48 o                         
  -4   0   8       3748.58       3677.92        52.37 o                         
  -3   0   8          5.72         10.28         5.17 o                         
  -2   0   8        584.25        587.41        15.26 o                         
  -1   0   8        129.08        132.18         6.97 o                         
   0   0   8        390.33        388.68        11.06 o                         
   1   0   8        147.13        128.69         7.67 o                         
   2   0   8        114.01         96.37         6.04 o                         
   3   0   8        620.64        581.54        14.61 o                         
   4   0   8          0.01          3.09         4.56 o                         
   5   0   8         50.44         38.00         7.69 o                         
   6   0   8       1307.73       1362.67        35.06 o                         
   7   0   8        245.71        237.52        18.62 o                         
   8   0   8         23.36         33.05         4.35 o                         
   9   0   8          3.19         11.13         4.68 o                         
  10   0   8         13.39          8.90         4.01 o                         
  -8   1   8        214.59        236.78        10.80 o                         
  -7   1   8        306.56        340.61        17.25 o                         
  -6   1   8        720.24        715.65        19.56 o                         
  -5   1   8         32.44         19.99         6.95 o                         
  -4   1   8        108.90        151.36         9.96 o                         
  -3   1   8          9.34         13.09         4.39 o                         
  -2   1   8         52.33         40.57         4.59 o                         
  -1   1   8        711.84        715.58        14.83 o                         
   0   1   8        216.21        151.40         7.17 o                         
   1   1   8         62.78         69.52         5.19 o                         
   2   1   8       3439.08       3424.78        56.83 o                         
   3   1   8        244.19        292.75        11.24 o                         
   4   1   8       4771.22       4769.38        54.39 o                         
   5   1   8        187.29        184.41        12.64 o                         
   6   1   8        963.16        941.52        26.35 o                         
   7   1   8        143.34        134.92        12.83 o                         
   8   1   8        343.24        380.65        13.04 o                         
   9   1   8         54.26         69.53         6.59 o                         
  10   1   8        147.97        156.05         7.57 o                         
  11   1   8         60.68         73.42         7.17 o                         
  -8   2   8         47.79         57.65         8.09 o                         
  -7   2   8         31.84         42.17        11.01 o                         
  -6   2   8        683.56        642.10        18.68 o                         
  -5   2   8         61.71         64.58         7.03 o                         
  -4   2   8        270.20        280.22        13.40 o                         
  -3   2   8        210.79        199.69        10.75 o                         
  -2   2   8       1355.26       1299.28        28.99 o                         
  -1   2   8          1.90          5.56         3.88 o                         
   0   2   8        372.00        418.26        11.27 o                         
   1   2   8        233.17        248.80         9.50 o                         
   2   2   8        553.43        534.68        11.86 o                         
   3   2   8          1.30         -0.88         3.52 o                         
   4   2   8        998.35       1051.23        17.99 o                         
   5   2   8        390.64        318.38        14.03 o                         
   6   2   8        317.62        224.18        18.58 o                         
   7   2   8        221.91        243.40        14.33 o                         
   8   2   8        653.71        536.17        14.26 o                         
   9   2   8         26.86         20.29         4.74 o                         
  10   2   8        225.85        197.09         8.65 o                         
  11   2   8         31.38         27.27         4.25 o                         
  -8   3   8        129.06        131.91         8.19 o                         
  -7   3   8          9.86          7.96        11.60 o                         
  -6   3   8        240.10        218.54        12.53 o                         
  -5   3   8        227.63        216.64         9.12 o                         
  -4   3   8        511.01        537.24        21.28 o                         
  -3   3   8         42.80         45.17         7.29 o                         
  -2   3   8        588.64        597.80        16.04 o                         
  -1   3   8         92.64         95.94         6.14 o                         
   0   3   8       1586.51       1577.99        30.10 o                         
   1   3   8        111.54        119.56         7.46 o                         
   2   3   8       1681.57       1747.12        24.78 o                         
   3   3   8        126.85        131.82         6.77 o                         
   4   3   8        225.18        244.06         8.56 o                         
   5   3   8        169.23        157.39         8.81 o                         
   6   3   8        543.48        509.65        18.65 o                         
   7   3   8         22.16         28.25         7.20 o                         
   8   3   8        644.28        582.32        15.85 o                         
   9   3   8          3.71          1.05         5.36 o                         
  10   3   8         14.44          6.71         4.47 o                         
  11   3   8        118.26        122.35         6.06 o                         
  -8   4   8        264.67        256.44        10.02 o                         
  -7   4   8        112.47        117.34         9.11 o                         
  -6   4   8         12.71          5.73         8.49 o                         
  -5   4   8         29.06         25.93         4.21 o                         
  -4   4   8        155.00        155.12        12.19 o                         
  -3   4   8         93.81         85.91         9.36 o                         
  -2   4   8        399.99        403.29        13.45 o                         
  -1   4   8        355.99        352.38        12.58 o                         
   0   4   8       2042.63       2040.83        30.33 o                         
   1   4   8         53.69         80.98         4.75 o                         
   2   4   8        158.88        170.43         6.56 o                         
   3   4   8        675.28        727.06        13.39 o                         
   4   4   8        249.21        284.23        12.31 o                         
   5   4   8          0.67          1.67         4.58 o                         
   6   4   8       1716.10       1616.82        30.34 o                         
   7   4   8        120.88        106.74        11.18 o                         
   8   4   8       1858.45       1847.49        28.98 o                         
   9   4   8          0.73          2.48         6.55 o                         
  10   4   8       2005.01       2139.24        35.45 o                         
  11   4   8         12.47         11.67         4.12 o                         
  -8   5   8         98.48         83.98         6.53 o                         
  -7   5   8        118.57        118.15         8.99 o                         
  -6   5   8        394.54        377.80        14.29 o                         
  -5   5   8        283.98        251.99         9.46 o                         
  -4   5   8          8.22          3.01         4.93 o                         
  -3   5   8         37.84         25.28         9.22 o                         
  -2   5   8       2226.26       2076.89        40.72 o                         
  -1   5   8         49.21         54.74         6.26 o                         
   0   5   8        764.56        734.85        17.80 o                         
   1   5   8        824.60        870.94        21.69 o                         
   2   5   8       1203.16       1093.05        17.03 o                         
   3   5   8       1308.44       1381.81        21.24 o                         
   4   5   8        885.56        789.95        18.61 o                         
   5   5   8         48.74         60.70         6.55 o                         
   6   5   8         27.42         31.92         6.31 o                         
   7   5   8        687.24        678.21        22.83 o                         
   8   5   8          4.50          1.78         4.30 o                         
   9   5   8          4.85         -0.97         6.68 o                         
  10   5   8        240.60        236.18        11.94 o                         
  11   5   8          6.55          1.58         3.42 o                         
  -7   6   8          1.90          5.90         8.86 o                         
  -6   6   8        538.90        537.79        16.16 o                         
  -5   6   8         67.18         71.47         7.51 o                         
  -4   6   8         15.57         16.15         4.34 o                         
  -3   6   8        496.15        449.83        24.45 o                         
  -2   6   8       1281.30       1172.62        29.37 o                         
  -1   6   8        442.53        399.23        14.47 o                         
   0   6   8        511.95        510.83        19.13 o                         
   1   6   8         35.94         38.06         5.36 o                         
   2   6   8        569.58        499.75        12.92 o                         
   3   6   8         46.51         62.31         5.52 o                         
   4   6   8        221.89        187.46         9.84 o                         
   5   6   8         19.50         18.71         5.24 o                         
   6   6   8         62.64         70.28         8.65 o                         
   7   6   8          7.51          9.23         9.10 o                         
   8   6   8        529.11        506.07        16.80 o                         
   9   6   8          4.25         -2.23         6.11 o                         
  10   6   8         81.36         64.88         7.16 o                         
  11   6   8         61.02         75.40         6.16 o                         
  -7   7   8        102.25        120.49         8.11 o                         
  -6   7   8        116.15        108.12        10.77 o                         
  -5   7   8        384.87        391.03        14.42 o                         
  -4   7   8        354.14        347.53        12.91 o                         
  -3   7   8        958.27        868.91        34.44 o                         
  -2   7   8         25.69         15.54         8.25 o                         
  -1   7   8       1024.10        899.13        25.63 o                         
   0   7   8       3625.63       3529.68        47.06 o                         
   1   7   8       1121.71       1113.42        23.27 o                         
   2   7   8      10096.88       9876.32        93.86 o                         
   3   7   8        843.62        720.39        18.90 o                         
   4   7   8       2037.91       2084.28        34.58 o                         
   5   7   8         26.61         23.49         4.96 o                         
   6   7   8       1296.20       1273.64        34.45 o                         
   7   7   8        144.38        144.43        12.33 o                         
   8   7   8          5.07          2.58         6.72 o                         
   9   7   8         16.28         18.57         7.22 o                         
  10   7   8        620.00        542.78        19.75 o                         
  11   7   8         13.56         31.55         4.81 o                         
  -7   8   8         24.69         24.07         7.57 o                         
  -6   8   8          2.68         -3.13         6.64 o                         
  -5   8   8         10.71         -3.60         7.11 o                         
  -4   8   8        299.06        279.43        16.90 o                         
  -3   8   8          0.55         -3.16         4.70 o                         
  -2   8   8        631.53        640.28        29.42 o                         
  -1   8   8         29.35         20.53         7.60 o                         
   0   8   8        811.46        788.03        24.08 o                         
   1   8   8          2.86          3.96         3.98 o                         
   2   8   8        267.68        254.25        14.17 o                         
   3   8   8         68.85         67.57         6.42 o                         
   4   8   8       1098.05        992.67        24.48 o                         
   5   8   8          6.81          2.53         6.17 o                         
   6   8   8      10640.71      10852.03       109.70 o                         
   7   8   8        662.89        633.07        15.66 o                         
   8   8   8        124.81        113.13        14.25 o                         
   9   8   8        112.10        116.91        12.52 o                         
  10   8   8        500.37        440.70        15.12 o                         
  11   8   8        422.29        403.00        12.06 o                         
  -6   9   8          7.47          4.89         5.29 o                         
  -5   9   8        252.10        221.73        15.67 o                         
  -4   9   8        656.95        665.97        28.33 o                         
  -3   9   8        130.96        111.12         8.76 o                         
  -2   9   8        418.12        420.22        14.88 o                         
  -1   9   8        358.72        330.34        21.20 o                         
   0   9   8        154.88        122.24        10.72 o                         
   1   9   8        502.02        479.42        26.98 o                         
   2   9   8        303.64        290.85        16.53 o                         
   3   9   8        107.93        105.26        10.97 o                         
   4   9   8       2387.47       2258.97        53.89 o                         
   5   9   8        610.39        516.73        21.84 o                         
   6   9   8        890.24        848.73        18.06 o                         
   7   9   8         35.77         34.07         5.28 o                         
   8   9   8          1.16          4.52        10.11 o                         
   9   9   8        342.57        348.87        20.05 o                         
  10   9   8          4.69          0.54         5.94 o                         
  -5  10   8        358.08        399.56        17.93 o                         
  -4  10   8          4.18          5.68         7.83 o                         
  -3  10   8        221.58        208.58        13.09 o                         
  -2  10   8          8.89          1.73         7.69 o                         
  -1  10   8        101.40         80.18         6.82 o                         
   0  10   8         20.67         19.40         6.83 o                         
   1  10   8         37.27         29.06         9.70 o                         
   2  10   8        255.07        227.53        14.67 o                         
   3  10   8        962.15        877.02        35.17 o                         
   4  10   8       3170.31       3247.00        65.98 o                         
   5  10   8       3382.00       3384.17        72.76 o                         
   6  10   8         32.12         52.01         5.85 o                         
   7  10   8        176.50        167.51        12.62 o                         
   8  10   8         14.38         15.77         7.04 o                         
   9  10   8        234.60        229.88        13.24 o                         
  10  10   8          3.27         -2.87         5.56 o                         
  -5  11   8          0.51          2.54         5.44 o                         
  -4  11   8        243.84        295.18        16.15 o                         
  -3  11   8         65.79         82.32        11.66 o                         
  -2  11   8         23.23         26.12         5.84 o                         
  -1  11   8        421.76        385.64        13.65 o                         
   0  11   8        145.25        135.71        10.00 o                         
   1  11   8        324.64        278.96        12.45 o                         
   2  11   8         66.53         57.91         6.92 o                         
   3  11   8        394.83        340.16        15.27 o                         
   4  11   8        259.77        211.61        11.09 o                         
   5  11   8        138.55        114.94         8.56 o                         
   6  11   8          4.09         -4.97         7.87 o                         
   7  11   8        343.40        339.44        17.14 o                         
   8  11   8          9.08          6.32         7.25 o                         
   9  11   8        515.29        595.45        22.12 o                         
  -4  12   8         83.47         99.44        21.63 o                         
  -3  12   8          0.00          2.13         3.99 o                         
  -2  12   8        174.32        191.64        11.87 o                         
  -1  12   8         73.66         64.29         8.11 o                         
   0  12   8        335.23        354.00        21.26 o                         
   1  12   8        163.12        125.30        10.42 o                         
   2  12   8         77.84         48.26         6.68 o                         
   3  12   8        260.06        299.86        16.37 o                         
   4  12   8         19.02         17.86         7.50 o                         
   5  12   8        498.48        531.29        24.96 o                         
   6  12   8          7.74          6.92         6.87 o                         
   7  12   8       1995.50       2042.19        73.73 o                         
   8  12   8         17.11         19.06         9.29 o                         
   9  12   8        203.68        277.10        18.08 o                         
  -3  13   8        444.49        545.54        13.49 o                         
  -2  13   8         86.86         92.37         6.45 o                         
  -1  13   8        377.36        373.20        14.87 o                         
   0  13   8        193.03        205.94        12.25 o                         
   1  13   8        745.74        847.35        30.67 o                         
   2  13   8         61.07        122.91        20.04 o                         
   3  13   8        218.75        195.81        16.02 o                         
   4  13   8         11.43         20.79         7.29 o                         
   5  13   8         10.21         -3.90         6.54 o                         
   6  13   8         35.84         62.47         9.11 o                         
   7  13   8        247.48        314.73        23.70 o                         
   8  13   8         93.19         84.67        12.46 o                         
  -2  14   8          0.35         -1.99         3.45 o                         
  -1  14   8         31.13         28.15         7.87 o                         
   0  14   8          3.66          8.06         9.90 o                         
   1  14   8        546.21        579.97        34.70 o                         
   2  14   8          4.48          5.05         7.88 o                         
   3  14   8          0.54          0.61         8.19 o                         
   4  14   8          6.03         -6.93         6.93 o                         
   5  14   8        362.38        327.21        16.37 o                         
   6  14   8        116.60        129.62        10.35 o                         
   7  14   8         92.37         80.76        11.24 o                         
   0  15   8         39.27         41.05         4.58 o                         
   1  15   8          0.91          1.59         3.76 o                         
   2  15   8         37.33         38.25         5.89 o                         
   3  15   8        224.42        213.93        16.62 o                         
   4  15   8          1.80          4.35         5.68 o                         
   5  15   8         83.79         60.09         7.57 o                         
   6  15   8          7.27         13.68         6.23 o                         
  -2 -10   9         28.82         37.51         7.70 o                         
  -1 -10   9         46.36         44.23         9.16 o                         
   0 -10   9         44.49         45.45         9.90 o                         
   1 -10   9        507.61        596.32        17.08 o                         
  -4  -9   9         30.37         21.99         8.31 o                         
  -3  -9   9        229.26        245.76        12.91 o                         
  -2  -9   9        300.50        326.68        21.93 o                         
  -1  -9   9         85.00        122.42        16.98 o                         
   0  -9   9         16.25         15.88        10.02 o                         
   1  -9   9          6.74         17.05         9.96 o                         
   2  -9   9         41.44         48.14         8.86 o                         
   3  -9   9        580.23        598.30        29.08 o                         
   4  -9   9         23.65         33.48         8.55 o                         
  -5  -8   9        389.44        408.92        23.09 o                         
  -4  -8   9         59.89         60.48        13.56 o                         
  -3  -8   9        313.72        370.24        25.53 o                         
  -2  -8   9         19.87         29.57         8.80 o                         
  -1  -8   9        187.68        230.96        17.23 o                         
   0  -8   9          1.06         -2.68         8.92 o                         
   1  -8   9        545.16        618.37        24.87 o                         
   2  -8   9         11.42          9.72         5.40 o                         
   3  -8   9         74.21         80.03        10.31 o                         
   4  -8   9        108.71         93.85        10.40 o                         
   5  -8   9         41.29         25.74         5.33 o                         
  -5  -7   9         30.65         20.04        10.75 o                         
  -4  -7   9          3.46         13.82         9.71 o                         
  -3  -7   9        274.47        262.38        19.64 o                         
  -2  -7   9         29.92         48.35         8.86 o                         
  -1  -7   9        130.78         74.90        12.25 o                         
   0  -7   9         45.85         33.81         9.54 o                         
   1  -7   9          1.07         -7.42         8.04 o                         
   2  -7   9          5.90         -2.16         5.71 o                         
   3  -7   9        107.75        103.59         9.33 o                         
   4  -7   9        230.15        259.14        22.60 o                         
   5  -7   9       1210.85       1479.79        29.87 o                         
   6  -7   9          0.21         -4.21         6.18 o                         
  -6  -6   9        131.15        142.21        16.86 o                         
  -5  -6   9        487.24        475.88        33.11 o                         
  -4  -6   9         10.55         -5.50        14.54 o                         
  -3  -6   9       1029.15       1011.99        54.12 o                         
  -2  -6   9        187.38        223.70        14.97 o                         
  -1  -6   9        802.74        613.48        23.50 o                         
   0  -6   9         37.79         34.82         7.69 o                         
   1  -6   9        803.92        649.18        20.63 o                         
   2  -6   9         88.36         48.16         5.73 o                         
   3  -6   9         19.38         10.02         7.06 o                         
   4  -6   9        297.33        207.97        12.73 o                         
   5  -6   9          1.32          2.21         5.02 o                         
   6  -6   9         82.88         98.19         9.22 o                         
   7  -6   9        255.39        266.34         9.61 o                         
  -7  -5   9        566.95        589.38        25.41 o                         
  -6  -5   9        187.12        164.03        14.07 o                         
  -5  -5   9         69.10         82.81        12.78 o                         
  -4  -5   9          0.97          5.39         8.97 o                         
  -3  -5   9         28.75          4.13         8.55 o                         
  -2  -5   9         37.24         26.35         6.37 o                         
  -1  -5   9         75.86        118.21         8.88 o                         
   0  -5   9          1.00         -5.14        10.57 o                         
   1  -5   9         22.76         36.58         7.34 o                         
   2  -5   9        270.63        246.81        10.29 o                         
   3  -5   9         26.83         11.81         6.10 o                         
   4  -5   9         18.45         18.35         4.70 o                         
   5  -5   9         87.27         57.39         9.90 o                         
   6  -5   9        390.10        389.86        21.93 o                         
   7  -5   9        364.75        280.78         9.27 o                         
   8  -5   9        284.23        257.78         8.89 o                         
  -7  -4   9         95.25         82.05         9.57 o                         
  -6  -4   9        238.13        277.94        18.92 o                         
  -5  -4   9         40.96         45.27        10.64 o                         
  -4  -4   9         38.11         34.02         8.69 o                         
  -3  -4   9       1105.48       1041.25        23.93 o                         
  -2  -4   9        324.90        327.54        18.22 o                         
  -1  -4   9        491.20        480.02        20.22 o                         
   0  -4   9        258.00        187.38        12.87 o                         
   1  -4   9        111.34        132.21        12.65 o                         
   2  -4   9          0.11          2.29         4.85 o                         
   3  -4   9         14.76         20.64         5.45 o                         
   4  -4   9         12.09          3.13         4.97 o                         
   5  -4   9        123.60        120.81        15.16 o                         
   6  -4   9          7.08          1.79         6.61 o                         
   7  -4   9        726.08        838.83        19.04 o                         
   8  -4   9        139.84        199.73         8.42 o                         
   9  -4   9        202.48        122.71       105.32 o                         
  -8  -3   9        251.34        238.00        16.98 o                         
  -7  -3   9         84.46         81.55        10.51 o                         
  -6  -3   9        178.77        205.29        17.50 o                         
  -5  -3   9         73.05         59.05        11.53 o                         
  -4  -3   9        261.14        269.40        16.74 o                         
  -3  -3   9        128.97        144.89        13.04 o                         
  -2  -3   9          8.46          3.98        10.08 o                         
  -1  -3   9        829.67        821.01        18.46 o                         
   0  -3   9          0.02         -4.31         4.73 o                         
   1  -3   9       2470.44       2307.60        53.29 o                         
   2  -3   9        127.23        103.34         8.07 o                         
   3  -3   9       1308.85       1305.68        35.32 o                         
   4  -3   9        283.51        307.32        16.40 o                         
   5  -3   9        294.75        307.30        12.62 o                         
   6  -3   9        283.91        246.15        11.88 o                         
   7  -3   9        308.51        258.01        12.72 o                         
   8  -3   9         99.93         52.23         5.80 o                         
   9  -3   9         80.13        101.84         6.49 o                         
  -8  -2   9        316.01        375.45        22.60 o                         
  -7  -2   9        394.51        455.63        21.95 o                         
  -6  -2   9          3.61         -6.18         8.47 o                         
  -5  -2   9         23.99         47.24        13.18 o                         
  -4  -2   9        532.86        519.89        16.66 o                         
  -3  -2   9        530.91        526.44        23.00 o                         
  -2  -2   9        156.78        147.88         9.18 o                         
  -1  -2   9       1630.08       1606.99        25.47 o                         
   0  -2   9         25.28         17.72         5.89 o                         
   1  -2   9        375.59        308.38        15.05 o                         
   2  -2   9         62.24         64.00         7.05 o                         
   3  -2   9          8.36          3.75         4.42 o                         
   4  -2   9        126.76        145.94        11.19 o                         
   5  -2   9        374.81        405.32        23.74 o                         
   6  -2   9          5.72          9.10         4.08 o                         
   7  -2   9        180.16        170.24         9.75 o                         
   8  -2   9          0.23          3.57         4.96 o                         
   9  -2   9         27.73         25.43         7.83 o                         
  10  -2   9         27.28         24.07         8.19 o                         
  -8  -1   9         88.32         60.79         7.20 o                         
  -7  -1   9         10.37         10.74         6.28 o                         
  -6  -1   9          9.23         19.78        25.17 o                         
  -5  -1   9        136.82        120.68         9.88 o                         
  -4  -1   9        376.47        356.12        16.04 o                         
  -3  -1   9        767.16        811.57        23.86 o                         
  -2  -1   9        111.47        129.71         9.25 o                         
  -1  -1   9         29.89         26.00         4.92 o                         
   0  -1   9       3399.50       3344.06        47.24 o                         
   1  -1   9       2779.94       2868.79        46.52 o                         
   2  -1   9       3937.74       3901.50        65.04 o                         
   3  -1   9       2166.03       2175.54        37.56 o                         
   4  -1   9       2123.79       2291.69        33.19 o                         
   5  -1   9       1086.37        963.03        49.22 o                         
   6  -1   9       2751.93       2638.62        65.61 o                         
   7  -1   9          0.12          7.32         3.94 o                         
   8  -1   9          0.06          0.91         4.27 o                         
   9  -1   9        326.20        320.45        11.36 o                         
  10  -1   9        134.27        112.01         8.14 o                         
  -8   0   9         17.99         18.06         4.94 o                         
  -7   0   9        176.50        167.41        10.32 o                         
  -6   0   9         39.75         24.89         9.03 o                         
  -5   0   9        112.39        112.73        10.50 o                         
  -4   0   9        111.89         90.45         8.81 o                         
  -3   0   9         32.67         33.90         8.13 o                         
  -2   0   9        230.57        255.20        11.72 o                         
  -1   0   9        342.86        371.53        12.89 o                         
   0   0   9       1945.72       1972.95        28.37 o                         
   1   0   9        242.29        261.03        10.79 o                         
   2   0   9         51.75         72.39         6.26 o                         
   3   0   9         31.77         29.44         4.65 o                         
   4   0   9        375.23        364.17        12.07 o                         
   5   0   9        811.63        804.41        39.80 o                         
   6   0   9       1808.33       1819.28        41.76 o                         
   7   0   9         43.36         43.81         4.95 o                         
   8   0   9          1.35          0.27         4.37 o                         
   9   0   9         51.26         33.66         5.65 o                         
  10   0   9         37.73         44.71         6.45 o                         
  -8   1   9         48.53         38.55         5.93 o                         
  -7   1   9         13.40         22.39         8.29 o                         
  -6   1   9        442.69        439.50        20.19 o                         
  -5   1   9        686.85        693.27        18.86 o                         
  -4   1   9        259.90        235.51        11.28 o                         
  -3   1   9        471.60        433.27        16.34 o                         
  -2   1   9         35.17         44.43         5.84 o                         
  -1   1   9         23.84         34.12         4.63 o                         
   0   1   9        423.71        383.91        11.50 o                         
   1   1   9        400.52        370.74        11.17 o                         
   2   1   9       1852.47       1809.55        28.20 o                         
   3   1   9        105.64        124.57         6.97 o                         
   4   1   9       3643.61       3406.09        58.72 o                         
   5   1   9         96.57         86.18        15.27 o                         
   6   1   9        781.52        764.57        26.37 o                         
   7   1   9         10.82          7.66         3.90 o                         
   8   1   9        710.77        599.16        19.16 o                         
   9   1   9         13.53         11.02         5.21 o                         
  10   1   9        442.70        445.79        12.84 o                         
  -8   2   9        257.37        294.16        14.28 o                         
  -7   2   9         63.32         71.40         9.53 o                         
  -6   2   9        122.60        107.20        13.61 o                         
  -5   2   9          3.69          4.84         5.84 o                         
  -4   2   9       2026.06       2124.78        45.14 o                         
  -3   2   9         25.99         23.24         5.78 o                         
  -2   2   9         73.37         65.25         5.84 o                         
  -1   2   9         36.90         23.16         4.48 o                         
   0   2   9        667.82        660.80        15.27 o                         
   1   2   9         24.60         30.89         5.62 o                         
   2   2   9       3551.43       3896.29        45.63 o                         
   3   2   9        308.66        291.65         9.77 o                         
   4   2   9       2944.67       2877.02        40.43 o                         
   5   2   9       1151.97       1002.80        28.48 o                         
   6   2   9       2638.05       2433.95        48.84 o                         
   7   2   9        433.72        435.07        16.97 o                         
   8   2   9       2061.65       1892.58        24.05 o                         
   9   2   9        149.06        134.67         8.96 o                         
  10   2   9         24.45         17.33         4.09 o                         
  11   2   9        112.51         98.37        17.59 o                         
  -8   3   9         48.99         50.27         6.22 o                         
  -7   3   9          1.42        -10.66        10.66 o                         
  -6   3   9         14.23          5.76         6.00 o                         
  -5   3   9         11.15          8.85         3.73 o                         
  -4   3   9        659.40        604.28        19.88 o                         
  -3   3   9        136.88        142.10         9.75 o                         
  -2   3   9        537.44        498.46        21.56 o                         
  -1   3   9        125.39        138.28         9.46 o                         
   0   3   9         32.17         29.96         6.31 o                         
   1   3   9         11.25          3.32         4.85 o                         
   2   3   9       2831.79       3262.39        40.78 o                         
   3   3   9          1.83         -0.07         3.75 o                         
   4   3   9        144.63        163.76         8.58 o                         
   5   3   9         11.33         10.01         4.77 o                         
   6   3   9          1.99          9.30         5.93 o                         
   7   3   9          0.21          9.02         5.35 o                         
   8   3   9        299.66        321.60        10.07 o                         
   9   3   9          0.69         15.05         5.80 o                         
  10   3   9        800.44        941.52        19.36 o                         
  11   3   9        104.61         98.60         7.16 o                         
  -8   4   9          4.86         -3.44        14.66 o                         
  -7   4   9         22.48         18.37         5.26 o                         
  -6   4   9        798.09        805.59        20.21 o                         
  -5   4   9        225.51        219.06         8.28 o                         
  -4   4   9        398.85        369.05        17.96 o                         
  -3   4   9          5.99         -2.98         5.55 o                         
  -2   4   9          1.76         13.25         7.79 o                         
  -1   4   9        147.77        136.18         8.73 o                         
   0   4   9       4362.60       4706.88        53.98 o                         
   1   4   9        533.58        546.30        14.99 o                         
   2   4   9        270.90        316.12        10.30 o                         
   3   4   9          5.66          6.59         3.91 o                         
   4   4   9       1415.41       1289.20        24.71 o                         
   5   4   9         26.98         31.97         5.73 o                         
   6   4   9       3152.66       2980.00        68.56 o                         
   7   4   9         10.81          7.28         6.31 o                         
   8   4   9       1797.44       1900.19        27.27 o                         
   9   4   9          2.47         -2.59         5.63 o                         
  10   4   9         18.74         26.30         5.76 o                         
  11   4   9        199.53        232.11         8.62 o                         
  -7   5   9        268.59        265.05        11.25 o                         
  -6   5   9         17.78         24.52         6.76 o                         
  -5   5   9         74.22         69.66         6.49 o                         
  -4   5   9       1399.91       1347.98        25.64 o                         
  -3   5   9          7.69         11.93        13.01 o                         
  -2   5   9       1890.58       1780.83        36.87 o                         
  -1   5   9          0.10          0.92         4.29 o                         
   0   5   9       7101.04       7418.64        95.95 o                         
   1   5   9         50.69         53.35         5.82 o                         
   2   5   9       1213.31       1280.32        19.45 o                         
   3   5   9         34.42         32.66         4.14 o                         
   4   5   9        993.43       1121.85        20.60 o                         
   5   5   9         31.71         36.69         9.22 o                         
   6   5   9        250.03        249.87        16.79 o                         
   7   5   9         24.60         33.20         6.64 o                         
   8   5   9        601.79        572.25        15.59 o                         
   9   5   9        121.69         96.29         9.97 o                         
  10   5   9        156.84        126.23         9.05 o                         
  11   5   9         12.69         12.09         4.54 o                         
  -7   6   9         68.07         96.75         8.07 o                         
  -6   6   9         72.07         73.57         6.78 o                         
  -5   6   9         56.72         57.96         7.10 o                         
  -4   6   9        278.58        270.09        10.55 o                         
  -3   6   9        107.54         72.73        11.27 o                         
  -2   6   9       1338.16       1363.81        40.19 o                         
  -1   6   9        143.89        120.55         8.84 o                         
   0   6   9       5507.25       5543.07        94.79 o                         
   1   6   9         23.11         23.48         4.77 o                         
   2   6   9       2196.16       2058.52        28.84 o                         
   3   6   9         15.26         14.90         3.79 o                         
   4   6   9          0.34          3.75         4.49 o                         
   5   6   9         13.15          7.52         4.83 o                         
   6   6   9        216.14        201.15        14.27 o                         
   7   6   9          5.81          1.37        16.13 o                         
   8   6   9        186.92        173.94         9.18 o                         
   9   6   9          4.54         -1.83         5.12 o                         
  10   6   9        408.55        379.29        14.24 o                         
  11   6   9        115.50        118.81         6.48 o                         
  -7   7   9         73.65         90.39         6.51 o                         
  -6   7   9         21.48         16.51         4.94 o                         
  -5   7   9         24.06         18.55         6.14 o                         
  -4   7   9         23.57         14.31         5.07 o                         
  -3   7   9        320.11        256.84        11.29 o                         
  -2   7   9        229.94        229.80        19.00 o                         
  -1   7   9        612.59        525.27        17.72 o                         
   0   7   9         85.72         68.34         6.94 o                         
   1   7   9        646.10        622.30        17.95 o                         
   2   7   9          9.90         17.51         6.03 o                         
   3   7   9        196.34        172.88        10.09 o                         
   4   7   9        282.48        233.11        10.02 o                         
   5   7   9         45.08         46.93         6.65 o                         
   6   7   9        135.79        141.55        10.19 o                         
   7   7   9         11.11          7.14         4.12 o                         
   8   7   9        453.63        421.76        14.80 o                         
   9   7   9          7.28         23.81         6.52 o                         
  10   7   9         25.78         25.96         5.45 o                         
  11   7   9          2.48          4.84         3.63 o                         
  -6   8   9         25.80         20.78         5.15 o                         
  -5   8   9        314.28        342.74        16.15 o                         
  -4   8   9         11.44         10.45        11.91 o                         
  -3   8   9         96.16        104.61         8.35 o                         
  -2   8   9        615.88        505.22        38.67 o                         
  -1   8   9          1.73         -0.69         5.29 o                         
   0   8   9       2074.12       1823.63        50.98 o                         
   1   8   9        509.15        451.96        19.57 o                         
   2   8   9       1333.93       1176.28        30.91 o                         
   3   8   9       1597.06       1513.04        27.22 o                         
   4   8   9       1077.48        944.92        24.43 o                         
   5   8   9       1368.73       1309.12        34.58 o                         
   6   8   9        655.41        635.61        24.06 o                         
   7   8   9        182.69        197.01         9.88 o                         
   8   8   9          9.44          4.28         9.23 o                         
   9   8   9         95.82        101.80         8.60 o                         
  10   8   9         44.30         51.59         7.30 o                         
  11   8   9          9.22          0.98         7.82 o                         
  -6   9   9        137.60        178.77        13.32 o                         
  -5   9   9         17.96         12.64         6.78 o                         
  -4   9   9         37.52         22.03        11.53 o                         
  -3   9   9          0.73          2.02         5.22 o                         
  -2   9   9        835.19        737.49        17.74 o                         
  -1   9   9          4.27          0.34         7.48 o                         
   0   9   9       1336.28       1192.69        39.23 o                         
   1   9   9        217.46        219.39        17.33 o                         
   2   9   9         26.78         25.91         5.92 o                         
   3   9   9        369.63        336.59        14.93 o                         
   4   9   9        424.45        403.84        16.67 o                         
   5   9   9       1940.78       1889.36        43.02 o                         
   6   9   9          0.59          4.27         4.25 o                         
   7   9   9          6.76          8.70         7.34 o                         
   8   9   9          0.37          1.72         6.68 o                         
   9   9   9        177.79        177.85        11.52 o                         
  10   9   9        261.12        262.20        12.71 o                         
  -5  10   9          0.93          8.56         5.36 o                         
  -4  10   9         24.30         34.28         8.45 o                         
  -3  10   9         60.00         56.91         7.65 o                         
  -2  10   9         41.34         24.73         6.54 o                         
  -1  10   9        405.12        389.25        14.27 o                         
   0  10   9         50.15         51.05         6.38 o                         
   1  10   9        827.65        766.91        33.74 o                         
   2  10   9        477.92        459.10        26.13 o                         
   3  10   9       3555.48       3387.05        60.36 o                         
   4  10   9       4135.92       4320.25        70.48 o                         
   5  10   9         24.93         25.23         4.58 o                         
   6  10   9         44.62         33.12         5.45 o                         
   7  10   9         11.50          9.53         6.75 o                         
   8  10   9         32.55         18.68         7.03 o                         
   9  10   9        142.57        152.80        13.01 o                         
  10  10   9         87.04         94.06         8.81 o                         
  -5  11   9         96.87        110.88         7.34 o                         
  -4  11   9          1.19         -6.12         6.12 o                         
  -3  11   9         22.38         33.11         5.83 o                         
  -2  11   9        264.76        305.21        13.06 o                         
  -1  11   9        103.00        102.65        10.29 o                         
   0  11   9         43.55         18.06         8.85 o                         
   1  11   9         96.06         80.68         8.48 o                         
   2  11   9        911.33        820.42        18.71 o                         
   3  11   9       1732.83       1815.18        55.92 o                         
   4  11   9        505.73        450.06        34.70 o                         
   5  11   9         52.16         42.58         6.06 o                         
   6  11   9        499.88        524.09        25.35 o                         
   7  11   9        531.29        506.83        20.06 o                         
   8  11   9        400.73        454.67        17.94 o                         
   9  11   9        126.48        141.55         8.31 o                         
  -4  12   9         42.73         35.43         4.49 o                         
  -3  12   9         22.88         16.80         4.53 o                         
  -2  12   9         48.79         48.66         5.96 o                         
  -1  12   9        124.06        137.22        10.84 o                         
   0  12   9         16.78         27.12         9.15 o                         
   1  12   9       1085.34       1063.29        40.69 o                         
   2  12   9        957.40       1071.10        42.52 o                         
   3  12   9         11.75         18.82        13.68 o                         
   4  12   9         13.46          3.79         7.30 o                         
   5  12   9        285.16        291.62        18.30 o                         
   6  12   9         68.84         78.02        10.84 o                         
   7  12   9        692.69        645.45        25.31 o                         
   8  12   9         22.73         23.09        11.61 o                         
   9  12   9         63.92         81.61        11.36 o                         
  -3  13   9        237.80        261.58        15.64 o                         
  -2  13   9         17.11         17.54         4.88 o                         
  -1  13   9         18.86         15.42         6.21 o                         
   0  13   9         30.96         36.72         6.89 o                         
   1  13   9          7.22         25.57         7.01 o                         
   2  13   9         10.00         15.29         8.53 o                         
   3  13   9          6.89         10.97        23.21 o                         
   4  13   9          9.67          0.27         7.04 o                         
   5  13   9        245.55        239.17        15.80 o                         
   6  13   9        417.10        472.68        20.99 o                         
   7  13   9        325.09        383.98        21.81 o                         
   8  13   9        146.01        188.27        15.88 o                         
  -1  14   9        270.66        297.86         9.22 o                         
   0  14   9          9.03          9.38         3.83 o                         
   1  14   9        373.51        336.66        25.66 o                         
   2  14   9          3.14         -5.02         5.02 o                         
   3  14   9          4.67         -2.08         9.16 o                         
   4  14   9          1.15         -1.59         8.80 o                         
   5  14   9        168.46        125.45        10.67 o                         
   6  14   9          9.92         14.84         5.79 o                         
   7  14   9          3.52          9.58         4.50 o                         
   0  15   9        182.92        204.39        14.00 o                         
   1  15   9         17.40         36.08         4.51 o                         
   2  15   9         84.12         92.08         7.88 o                         
   3  15   9          7.70         22.24         8.55 o                         
   4  15   9          1.47          5.25         6.35 o                         
   5  15   9        144.12        156.37         9.07 o                         
  -2  -9  10          2.43          8.31         6.23 o                         
  -1  -9  10         13.51         12.95         8.06 o                         
   0  -9  10         23.62         39.22        10.14 o                         
   1  -9  10        864.44       1027.01        36.78 o                         
   2  -9  10        212.56        201.07        11.12 o                         
   3  -9  10       1255.81       1444.61        38.49 o                         
  -4  -8  10         21.37         37.63         9.04 o                         
  -3  -8  10        762.14        843.99        38.73 o                         
  -2  -8  10         53.75         74.51         9.85 o                         
  -1  -8  10         89.33         70.66        14.97 o                         
   0  -8  10          0.45         -1.10        10.63 o                         
   1  -8  10         85.00         89.21        10.01 o                         
   2  -8  10          1.75          5.07         6.35 o                         
   3  -8  10        423.29        408.93        27.73 o                         
   4  -8  10         11.32         11.48         3.91 o                         
   5  -8  10        453.79        480.65        15.84 o                         
  -5  -7  10         21.28          9.90         7.57 o                         
  -4  -7  10         35.99         50.83        13.81 o                         
  -3  -7  10         58.42         49.97        15.88 o                         
  -2  -7  10          0.25         -0.71         6.77 o                         
  -1  -7  10        309.53        337.80        16.52 o                         
   0  -7  10         13.76         15.59         9.32 o                         
   1  -7  10       1393.52       1230.32        53.02 o                         
   2  -7  10          8.65          1.91         9.84 o                         
   3  -7  10        214.87        242.81        12.10 o                         
   4  -7  10        191.88        161.87        12.62 o                         
   5  -7  10        646.95        792.48        16.95 o                         
   6  -7  10         21.11         17.90         3.44 o                         
  -5  -6  10        623.65        665.49        34.45 o                         
  -4  -6  10         21.12         12.71        12.10 o                         
  -3  -6  10        118.76        142.34        22.60 o                         
  -2  -6  10        158.67        216.66        17.11 o                         
  -1  -6  10        189.49        176.30        23.46 o                         
   0  -6  10        144.71        153.46        12.58 o                         
   1  -6  10        221.88        187.24        14.90 o                         
   2  -6  10          1.01        533.09       488.95 o                         
   3  -6  10          4.47         -1.03         6.60 o                         
   4  -6  10        180.29        187.45        11.60 o                         
   5  -6  10        501.30        433.24        20.76 o                         
   6  -6  10          0.49         -4.42         4.89 o                         
   7  -6  10        463.48        470.17        12.67 o                         
  -6  -5  10        106.67         76.60        12.34 o                         
  -5  -5  10         80.96         82.35        16.86 o                         
  -4  -5  10          0.78         13.32        12.46 o                         
  -3  -5  10        546.37        546.62        39.59 o                         
  -2  -5  10         53.19         74.41        17.23 o                         
  -1  -5  10        255.32        275.80        16.57 o                         
   0  -5  10          9.30         14.25         5.38 o                         
   1  -5  10        521.89        397.42        15.68 o                         
   2  -5  10         95.88         54.06         8.54 o                         
   3  -5  10        538.81        570.92        18.64 o                         
   4  -5  10         39.97         53.04         9.81 o                         
   5  -5  10        140.68         94.30        11.61 o                         
   6  -5  10          1.56         14.50         7.84 o                         
   7  -5  10          0.80         17.10         5.62 o                         
   8  -5  10        180.59        227.80        18.39 o                         
  -6  -4  10        268.90        264.00        16.74 o                         
  -5  -4  10        474.58        461.29        24.66 o                         
  -4  -4  10         84.20         74.11        12.09 o                         
  -3  -4  10        242.05        201.88        14.09 o                         
  -2  -4  10        115.76        104.22        10.68 o                         
  -1  -4  10        135.55        116.11         9.09 o                         
   0  -4  10        260.79        209.67        16.33 o                         
   1  -4  10        392.97        306.03        19.09 o                         
   2  -4  10          1.29          2.21         4.79 o                         
   3  -4  10        136.88         87.19         6.57 o                         
   4  -4  10        150.47        139.66         8.52 o                         
   5  -4  10       1343.49       1297.19        38.69 o                         
   6  -4  10          6.06          3.11         6.14 o                         
   7  -4  10       1136.81       1467.23        42.48 o                         
   8  -4  10         12.04         34.81         4.44 o                         
  -7  -3  10        237.87        217.59        12.98 o                         
  -6  -3  10          0.23          3.70         7.67 o                         
  -5  -3  10         70.08         90.33        28.89 o                         
  -4  -3  10         73.67         95.60        13.66 o                         
  -3  -3  10        182.27        192.69        10.61 o                         
  -2  -3  10         49.11         47.06         8.52 o                         
  -1  -3  10       1379.48       1301.02        28.62 o                         
   0  -3  10         56.23         66.62         7.34 o                         
   1  -3  10        776.42        683.34        23.90 o                         
   2  -3  10         54.26         28.88         8.56 o                         
   3  -3  10         90.38         74.37         8.02 o                         
   4  -3  10        285.30        241.23         9.88 o                         
   5  -3  10         83.67         54.04         6.36 o                         
   6  -3  10        321.04        344.75        17.73 o                         
   7  -3  10        148.06         89.90         9.53 o                         
   8  -3  10        475.94        601.82        14.55 o                         
   9  -3  10        124.34        111.74         8.79 o                         
  -7  -2  10         58.18         58.22         8.51 o                         
  -6  -2  10        230.17        249.59        18.35 o                         
  -5  -2  10         48.99         39.98        10.91 o                         
  -4  -2  10        171.33        159.03         9.42 o                         
  -3  -2  10        148.89        133.81         8.23 o                         
  -2  -2  10        349.66        372.95        22.86 o                         
  -1  -2  10        123.24        119.58         8.16 o                         
   0  -2  10       1986.92       1940.80        34.75 o                         
   1  -2  10        442.19        466.70        19.12 o                         
   2  -2  10       1159.89       1128.91        28.08 o                         
   3  -2  10        365.74        342.99        15.46 o                         
   4  -2  10         32.20         51.14         6.63 o                         
   5  -2  10        235.96        181.92         9.30 o                         
   6  -2  10        713.42        638.86        15.77 o                         
   7  -2  10         18.92         17.66         6.91 o                         
   8  -2  10       1004.19        978.13        20.11 o                         
   9  -2  10         41.04         32.50         4.17 o                         
  -7  -1  10        154.47        160.64        13.43 o                         
  -6  -1  10        208.01        248.24        18.00 o                         
  -5  -1  10          2.03         -2.92         6.39 o                         
  -4  -1  10        136.67        126.35         8.59 o                         
  -3  -1  10       1368.50       1222.87        42.92 o                         
  -2  -1  10       2103.85       2022.45        53.86 o                         
  -1  -1  10       2877.92       2818.28        38.49 o                         
   0  -1  10       5772.99       5747.28        65.81 o                         
   1  -1  10        896.23        887.28        21.80 o                         
   2  -1  10       1842.83       1780.86        34.26 o                         
   3  -1  10       1243.52       1296.86        29.31 o                         
   4  -1  10        919.33        973.22        25.76 o                         
   5  -1  10        484.94        416.32        24.31 o                         
   6  -1  10       3133.53       3201.84        47.01 o                         
   7  -1  10          0.27         -4.21         5.81 o                         
   8  -1  10        247.24        258.20         9.53 o                         
   9  -1  10        154.39        174.08         8.07 o                         
  10  -1  10        304.38        406.48        23.64 o                         
  -7   0  10         24.30         13.66         6.64 o                         
  -6   0  10        235.56        221.33        16.85 o                         
  -5   0  10        258.66        258.77        17.54 o                         
  -4   0  10         53.81         47.19         5.77 o                         
  -3   0  10        633.04        567.93        28.30 o                         
  -2   0  10        127.18        125.68        14.00 o                         
  -1   0  10        137.33        133.37         8.70 o                         
   0   0  10          0.16          6.10         4.96 o                         
   1   0  10        233.24        211.54        10.55 o                         
   2   0  10        372.90        373.76        12.61 o                         
   3   0  10        407.59        409.51        18.75 o                         
   4   0  10       4660.82       4515.04        59.19 o                         
   5   0  10        608.67        649.18        24.78 o                         
   6   0  10       2508.72       2623.76        52.41 o                         
   7   0  10         90.74         91.52         7.23 o                         
   8   0  10        124.59        125.10         7.00 o                         
   9   0  10         30.49         33.62         4.87 o                         
  10   0  10        113.27        160.50         8.02 o                         
  -7   1  10        154.19        143.89        10.16 o                         
  -6   1  10        607.33        615.69        19.56 o                         
  -5   1  10         23.27         28.39         6.55 o                         
  -4   1  10          0.93         -2.12         4.99 o                         
  -3   1  10          8.86         10.62         5.18 o                         
  -2   1  10        546.10        543.16        17.25 o                         
  -1   1  10        485.37        475.08        15.22 o                         
   0   1  10        202.22        197.74         9.13 o                         
   1   1  10        142.38        140.50         7.62 o                         
   2   1  10       1009.10       1046.08        18.98 o                         
   3   1  10         17.58         11.30         4.00 o                         
   4   1  10       2331.47       2322.56        32.93 o                         
   5   1  10        258.35        226.96        17.46 o                         
   6   1  10         11.12         15.52         6.95 o                         
   7   1  10        239.75        245.72        10.35 o                         
   8   1  10          9.78         14.27         5.11 o                         
   9   1  10        152.17        174.18         8.42 o                         
  10   1  10        422.02        394.56        15.68 o                         
  -7   2  10         84.41         82.43         8.40 o                         
  -6   2  10         12.37          8.35         5.57 o                         
  -5   2  10          5.86          2.25         6.15 o                         
  -4   2  10         78.42         49.10         6.78 o                         
  -3   2  10        619.35        574.39        22.06 o                         
  -2   2  10         51.65         38.62         5.67 o                         
  -1   2  10          5.51          5.40         5.03 o                         
   0   2  10        937.36        897.88        20.40 o                         
   1   2  10        705.52        693.39        17.84 o                         
   2   2  10       3634.97       3581.34        54.52 o                         
   3   2  10       1630.60       1553.02        23.01 o                         
   4   2  10         75.66         59.29         6.15 o                         
   5   2  10        243.00        185.26        13.35 o                         
   6   2  10        696.61        695.91        25.46 o                         
   7   2  10         44.51         51.98         9.25 o                         
   8   2  10        236.08        210.65        10.69 o                         
   9   2  10         48.48         42.20         6.64 o                         
  10   2  10          1.26         -4.24         4.74 o                         
  -7   3  10         18.51         23.32         5.61 o                         
  -6   3  10         41.94         53.95         7.08 o                         
  -5   3  10        127.20        113.74         9.47 o                         
  -4   3  10        344.69        345.15        11.48 o                         
  -3   3  10         47.04         69.67         8.83 o                         
  -2   3  10          2.25          3.99         4.40 o                         
  -1   3  10        400.63        406.30        16.14 o                         
   0   3  10          2.44          2.38         5.26 o                         
   1   3  10        266.69        245.18        15.85 o                         
   2   3  10         62.95         49.93         5.64 o                         
   3   3  10          8.35          8.44         4.03 o                         
   4   3  10       1000.87        873.53        16.91 o                         
   5   3  10          2.26         -9.71         9.71 o                         
   6   3  10        581.71        530.90        21.81 o                         
   7   3  10          0.34         -3.69         3.69 o                         
   8   3  10        412.66        428.03        11.18 o                         
   9   3  10         20.49         16.30         5.72 o                         
  10   3  10        306.34        366.55        13.31 o                         
  11   3  10          5.22         10.82         3.66 o                         
  -7   4  10         55.98         54.66         7.45 o                         
  -6   4  10         93.46        108.46         8.03 o                         
  -5   4  10         29.04         29.77         7.78 o                         
  -4   4  10         88.93         88.06         5.96 o                         
  -3   4  10        279.58        251.54        18.80 o                         
  -2   4  10         95.04         99.31        12.34 o                         
  -1   4  10        249.53        255.73        13.35 o                         
   0   4  10          6.52          8.38         4.78 o                         
   1   4  10         91.41         81.70         6.97 o                         
   2   4  10       2605.16       2438.21        48.28 o                         
   3   4  10        122.78        131.30         8.55 o                         
   4   4  10       3332.63       3271.30        44.74 o                         
   5   4  10          0.24          6.24         6.39 o                         
   6   4  10       2316.69       2177.14        55.29 o                         
   7   4  10         25.88         28.15         4.56 o                         
   8   4  10        150.89        159.69         7.09 o                         
   9   4  10        101.61         78.35         9.30 o                         
  10   4  10        389.26        344.64        15.57 o                         
  11   4  10         18.83         25.86         6.60 o                         
  -7   5  10          1.85         -3.74         5.85 o                         
  -6   5  10        210.05        221.08         9.05 o                         
  -5   5  10          7.47          4.17         4.82 o                         
  -4   5  10        415.67        419.96        12.75 o                         
  -3   5  10         72.21         74.77        11.80 o                         
  -2   5  10       1991.70       1943.95        65.98 o                         
  -1   5  10          0.20          4.22         5.06 o                         
   0   5  10        110.62        132.35         9.24 o                         
   1   5  10         11.65         14.34         4.61 o                         
   2   5  10        107.84        132.19         9.49 o                         
   3   5  10         85.21         81.10         6.21 o                         
   4   5  10       1019.72       1007.61        20.19 o                         
   5   5  10         32.47         35.93         6.11 o                         
   6   5  10       4000.92       3971.43        76.23 o                         
   7   5  10         26.65         33.94         4.73 o                         
   8   5  10       4357.69       4250.85        66.88 o                         
   9   5  10         21.41         38.26         6.20 o                         
  10   5  10         14.98         18.88         5.05 o                         
  11   5  10          1.09          1.11         3.48 o                         
  -7   6  10        131.79        158.44        12.83 o                         
  -6   6  10          6.55          3.54         5.03 o                         
  -5   6  10          4.64          9.64         5.45 o                         
  -4   6  10        217.57        197.32         9.23 o                         
  -3   6  10          6.72          4.31         4.27 o                         
  -2   6  10          1.13          5.21         9.16 o                         
  -1   6  10          6.38          4.28         5.25 o                         
   0   6  10         31.20         13.46         4.70 o                         
   1   6  10        125.60        114.83         8.39 o                         
   2   6  10        262.99        247.96        11.52 o                         
   3   6  10          1.43          2.93         3.72 o                         
   4   6  10        288.05        260.49         9.65 o                         
   5   6  10        232.21        206.27        11.32 o                         
   6   6  10        728.52        687.22        23.50 o                         
   7   6  10         12.71         20.02         3.49 o                         
   8   6  10        848.17        827.45        24.05 o                         
   9   6  10          1.94          4.84         5.28 o                         
  10   6  10        105.99        118.85         8.70 o                         
  11   6  10          0.48         -1.99         4.41 o                         
  -6   7  10        155.99        193.73         8.94 o                         
  -5   7  10          0.24          4.78         5.19 o                         
  -4   7  10        634.66        654.09        24.29 o                         
  -3   7  10         10.26          8.86         4.67 o                         
  -2   7  10        137.08        143.51        14.57 o                         
  -1   7  10         52.91         54.13         7.92 o                         
   0   7  10          1.01          3.24         5.09 o                         
   1   7  10         31.82         29.60         6.09 o                         
   2   7  10        506.52        447.76        18.94 o                         
   3   7  10        258.47        223.61        11.60 o                         
   4   7  10         41.36         46.42         5.15 o                         
   5   7  10         63.17         60.98         6.54 o                         
   6   7  10         38.59         29.27         8.54 o                         
   7   7  10          4.67          3.99         3.91 o                         
   8   7  10         75.63         71.53         8.65 o                         
   9   7  10        219.33        238.93        11.03 o                         
  10   7  10        910.35        912.09        21.46 o                         
  11   7  10         10.79         16.85         5.93 o                         
  -6   8  10          7.45         11.54         4.36 o                         
  -5   8  10        129.24        128.21        11.36 o                         
  -4   8  10          0.10          0.05         7.01 o                         
  -3   8  10        370.17        359.76        15.54 o                         
  -2   8  10       1581.53       1460.69        23.68 o                         
  -1   8  10        966.93        910.35        27.68 o                         
   0   8  10       2812.21       2636.05        42.63 o                         
   1   8  10        628.29        511.61        20.99 o                         
   2   8  10       1431.29       1274.81        33.16 o                         
   3   8  10         45.83         27.57         6.57 o                         
   4   8  10       1805.53       1627.63        32.42 o                         
   5   8  10         93.98         87.90        10.31 o                         
   6   8  10        132.60        131.58         7.07 o                         
   7   8  10         13.23         15.43         5.33 o                         
   8   8  10          4.06         11.00         6.59 o                         
   9   8  10        104.73        117.55        10.15 o                         
  10   8  10        209.39        204.07         9.77 o                         
  -5   9  10         61.53         59.81         6.77 o                         
  -4   9  10        467.71        472.53        18.78 o                         
  -3   9  10         18.43          7.47         4.96 o                         
  -2   9  10        499.96        427.74        13.65 o                         
  -1   9  10        129.81        134.01         8.00 o                         
   0   9  10         22.43         12.10         5.73 o                         
   1   9  10         85.22         94.98        12.54 o                         
   2   9  10        266.43        243.03        14.85 o                         
   3   9  10         53.57         43.68         6.78 o                         
   4   9  10       2823.01       2807.30        48.35 o                         
   5   9  10        626.90        584.12        23.73 o                         
   6   9  10        353.12        351.44        10.96 o                         
   7   9  10         16.81         19.83         7.19 o                         
   8   9  10        451.48        456.44        19.64 o                         
   9   9  10        194.89        200.39        12.17 o                         
  10   9  10        492.86        524.52        17.38 o                         
  -5  10  10         48.99         59.68         7.15 o                         
  -4  10  10         87.01         93.82         8.26 o                         
  -3  10  10        188.92        179.88        11.53 o                         
  -2  10  10        240.83        263.33        14.49 o                         
  -1  10  10        192.76        168.99         9.14 o                         
   0  10  10        922.08        907.26        18.31 o                         
   1  10  10         21.67         13.93         4.83 o                         
   2  10  10       1484.71       1437.85        31.73 o                         
   3  10  10       1069.70       1005.53        23.75 o                         
   4  10  10       3023.05       2922.95        42.16 o                         
   5  10  10         41.90         38.76         5.28 o                         
   6  10  10         63.85         66.93         5.98 o                         
   7  10  10          8.72          3.01         6.91 o                         
   8  10  10         29.77         22.07         7.17 o                         
   9  10  10        163.38        147.08         8.98 o                         
  10  10  10        292.14        301.15        27.73 o                         
  -4  11  10         78.86         82.43         9.47 o                         
  -3  11  10         11.53         21.91         5.42 o                         
  -2  11  10        102.99        114.58         9.82 o                         
  -1  11  10        171.75        183.25        10.63 o                         
   0  11  10          2.21          7.07         6.30 o                         
   1  11  10        532.45        511.90        16.33 o                         
   2  11  10       3834.78       4016.58        50.20 o                         
   3  11  10       3109.50       3160.68        76.68 o                         
   4  11  10          6.95         -0.96         6.03 o                         
   5  11  10        306.39        275.13        15.48 o                         
   6  11  10         18.68         15.16        12.28 o                         
   7  11  10          0.21         15.75         6.74 o                         
   8  11  10        164.84        121.57         9.94 o                         
   9  11  10        219.22        200.16        10.63 o                         
  -3  12  10          2.39          4.41         3.30 o                         
  -2  12  10          0.13         -4.62         4.90 o                         
  -1  12  10          0.61         -4.42         4.42 o                         
   0  12  10         81.43         72.90         7.69 o                         
   1  12  10        860.40        874.14        22.82 o                         
   2  12  10        409.24        378.61        16.96 o                         
   3  12  10          6.98          5.87         4.55 o                         
   4  12  10         48.64         56.32         9.81 o                         
   5  12  10         72.96         81.73         8.72 o                         
   6  12  10         51.41         67.88        10.45 o                         
   7  12  10        508.19        570.87        23.67 o                         
   8  12  10         42.54          8.19        10.14 o                         
   9  12  10         20.46         13.20         7.70 o                         
  -2  13  10          4.76         -0.98         2.88 o                         
  -1  13  10        155.55        169.91         8.70 o                         
   0  13  10         52.14         65.97         6.75 o                         
   1  13  10        649.61        723.23        18.99 o                         
   2  13  10         13.49         21.11         7.46 o                         
   3  13  10        461.42        480.42        17.59 o                         
   4  13  10        117.83        110.69        17.72 o                         
   5  13  10       1677.08       1761.29        48.99 o                         
   6  13  10        271.13        322.26        13.72 o                         
   7  13  10        256.47        308.65        15.76 o                         
   8  13  10        149.73        154.43        14.66 o                         
  -1  14  10         38.49         58.65         4.38 o                         
   0  14  10        119.87        155.06         7.56 o                         
   1  14  10        128.96        117.30        10.06 o                         
   2  14  10        244.96        257.05        12.27 o                         
   3  14  10          5.27          3.91         9.90 o                         
   4  14  10         75.30         61.33        12.83 o                         
   5  14  10        343.13        453.45        31.70 o                         
   6  14  10          1.38         -0.75         3.93 o                         
   7  14  10        700.03        805.24        20.82 o                         
   1  15  10         10.75          9.25         3.26 o                         
   2  15  10          8.61         18.44         6.29 o                         
   3  15  10        547.83        509.11        25.41 o                         
   4  15  10        125.27        141.24        13.68 o                         
   5  15  10        422.49        463.39        15.07 o                         
  -3  -8  11        172.24        206.36        15.52 o                         
  -2  -8  11         49.94         36.50         7.09 o                         
  -1  -8  11          1.01          9.65         8.06 o                         
   0  -8  11          0.15          0.49         8.55 o                         
   1  -8  11        185.74        224.44        18.69 o                         
   2  -8  11          0.07         -4.99         4.99 o                         
   3  -8  11        312.97        324.09        46.73 o                         
  -4  -7  11          0.82          2.81         7.57 o                         
  -3  -7  11          0.35         -7.04         7.04 o                         
  -2  -7  11         68.04        109.83         8.91 o                         
  -1  -7  11        653.21        753.34        22.18 o                         
   0  -7  11         82.62         74.39         8.49 o                         
   1  -7  11        141.69        158.71        18.82 o                         
   2  -7  11         28.41         22.63         7.21 o                         
   3  -7  11          6.50         -6.38         6.38 o                         
   4  -7  11          3.46         -2.16         7.12 o                         
   5  -7  11        178.87        164.03         7.62 o                         
  -5  -6  11        198.13        206.72        16.49 o                         
  -4  -6  11         34.45         38.85        13.56 o                         
  -3  -6  11         57.38         38.85        13.44 o                         
  -2  -6  11        111.92        164.08        12.00 o                         
  -1  -6  11         44.17         36.38         7.91 o                         
   0  -6  11        150.35        144.25        15.12 o                         
   1  -6  11        298.60        245.64        21.75 o                         
   2  -6  11        174.42        149.04        13.31 o                         
   3  -6  11       2004.15       2204.17        62.57 o                         
   4  -6  11        117.94         75.97        14.91 o                         
   5  -6  11        440.82        468.06        19.58 o                         
   6  -6  11          0.45         -3.30         3.30 o                         
  -5  -5  11        423.20        454.98        28.59 o                         
  -4  -5  11         13.31         19.67        14.54 o                         
  -3  -5  11        155.89        165.92        22.85 o                         
  -2  -5  11          5.45         10.65        28.28 o                         
  -1  -5  11        423.97        395.48        33.23 o                         
   0  -5  11          4.20          2.70         8.45 o                         
   1  -5  11         45.26         36.57        10.19 o                         
   2  -5  11        179.58        150.86        15.15 o                         
   3  -5  11         60.77         41.35        13.50 o                         
   4  -5  11          0.14          6.92         5.48 o                         
   5  -5  11        301.20        303.90        14.05 o                         
   6  -5  11          6.82          7.49         5.38 o                         
   7  -5  11        795.20       1001.32        24.44 o                         
  -6  -4  11         11.20          5.74         7.82 o                         
  -5  -4  11          8.36          1.22        10.75 o                         
  -4  -4  11          6.94          6.11        14.05 o                         
  -3  -4  11         41.81         56.69        16.74 o                         
  -2  -4  11         10.75          2.26         8.74 o                         
  -1  -4  11          0.81         -3.49         6.95 o                         
   0  -4  11        252.37        277.91        13.18 o                         
   1  -4  11        445.33        423.59        14.43 o                         
   2  -4  11        135.95        148.43        10.36 o                         
   3  -4  11       1099.73        968.90        24.28 o                         
   4  -4  11        606.86        538.93        20.12 o                         
   5  -4  11       1632.04       1580.70        42.23 o                         
   6  -4  11        292.84        246.65        11.51 o                         
   7  -4  11        453.11        631.18        16.62 o                         
   8  -4  11        127.47        106.02         6.65 o                         
  -6  -3  11          1.32         -8.92         8.92 o                         
  -5  -3  11        625.29        676.14        28.80 o                         
  -4  -3  11         89.68         79.96        10.40 o                         
  -3  -3  11       1507.41       1488.51        57.98 o                         
  -2  -3  11        289.49        254.62        12.71 o                         
  -1  -3  11        407.07        411.31        12.71 o                         
   0  -3  11         42.79         20.27        10.35 o                         
   1  -3  11         64.21         93.75         7.22 o                         
   2  -3  11         47.54         62.94         5.85 o                         
   3  -3  11         41.18         51.86         5.35 o                         
   4  -3  11         27.79         11.32         4.25 o                         
   5  -3  11        900.61        933.05        24.04 o                         
   6  -3  11        733.97        773.32        21.27 o                         
   7  -3  11        222.23        172.36        10.24 o                         
   8  -3  11        237.25        210.08         9.43 o                         
  -6  -2  11        224.53        244.80        15.81 o                         
  -5  -2  11         40.91         30.39         7.17 o                         
  -4  -2  11          1.79         -3.15         7.64 o                         
  -3  -2  11         89.08         91.05        10.26 o                         
  -2  -2  11          1.02          1.19         5.28 o                         
  -1  -2  11        127.98        117.24        10.39 o                         
   0  -2  11        347.10        296.89        13.85 o                         
   1  -2  11         29.05         37.76         6.47 o                         
   2  -2  11          1.34         -2.25         6.01 o                         
   3  -2  11         40.51         28.64         8.83 o                         
   4  -2  11        673.55        572.85        15.84 o                         
   5  -2  11          1.15          1.83         4.76 o                         
   6  -2  11         50.50         56.33         6.50 o                         
   7  -2  11         91.99         78.55         9.85 o                         
   8  -2  11         45.24         55.91         6.75 o                         
   9  -2  11          1.06          2.55         3.65 o                         
  -7  -1  11          0.01         -5.27         5.27 o                         
  -6  -1  11        334.35        381.34        22.97 o                         
  -5  -1  11         41.24         28.86         7.22 o                         
  -4  -1  11         39.72         32.02         7.45 o                         
  -3  -1  11        198.77        170.75        11.67 o                         
  -2  -1  11         79.68         83.19        12.41 o                         
  -1  -1  11         44.14         53.58         6.40 o                         
   0  -1  11       1054.88       1029.61        24.74 o                         
   1  -1  11        173.65        147.83         9.72 o                         
   2  -1  11       1423.08       1425.95        32.91 o                         
   3  -1  11         80.53         97.36         8.80 o                         
   4  -1  11        202.52        259.22        13.61 o                         
   5  -1  11        175.70        219.05        10.91 o                         
   6  -1  11         43.19         50.88         5.17 o                         
   7  -1  11        403.18        353.33        15.17 o                         
   8  -1  11         18.52         23.39         5.38 o                         
   9  -1  11        265.12        305.50        10.19 o                         
  -7   0  11        106.12        107.54        20.04 o                         
  -6   0  11          1.51          4.66         7.32 o                         
  -5   0  11        155.67        150.89        13.59 o                         
  -4   0  11        379.47        369.59        18.22 o                         
  -3   0  11         30.91         31.52         5.04 o                         
  -2   0  11       1915.79       1891.21        53.00 o                         
  -1   0  11       1883.61       1899.28        31.00 o                         
   0   0  11         87.39         75.31         7.44 o                         
   1   0  11       2777.19       2697.52        41.15 o
[truncated: 134,785 more chars]
